# Supplementary material for: Analysis of gene expression from systemic lupus erythematosus synovium reveals myeloid cell-driven pathogenesis of lupus arthritis
Source: Sci Rep. 2020 Oct 15;10:17361. doi: 10.1038/s41598-020-74391-4 (PMC7562741; doi:10.1038/s41598-020-74391-4)
Supplement: Supplementary file 1 — Supplementary information 1. [file 41598_2020_74391_MOESM1_ESM.xlsx]

## Sheet: Supplementary Data 1
Data S1. List of DEGs identified in GSE36700 synovium SLE vs OA sig by FDR < 0.2: 6496(2477 UP, 4019 DOWN)
geneSymbol	geneEntrezID	geneEnsembl	LIMMA.logFC
DNAJC3	5611	ENSG00000102580	2.71538
MEG3	55384	ENSG00000214548	-2.51225
TAOK1	57551	ENSG00000160551	2.11348
MEF2C	4208	ENSG00000081189	1.89436
SAMD9L	219285	ENSG00000177409	2.96726
ACTR2	10097	ENSG00000138071	1.93067
ATG16L2	89849	ENSG00000168010	2.50024
B2M	567	NA	1.77949
CCDC14	64770	ENSG00000175455	-0.985279
COCH	1690	ENSG00000100473	1.57128
CYBA	1535	ENSG00000051523	1.13521
DENND1B	163486	ENSG00000213047	1.69151
ELF1	1997	ENSG00000120690	1.25121
EPSTI1	94240	ENSG00000133106	3.48636
GPX8	493869	ENSG00000164294	-1.16958
IFI6	2537	ENSG00000126709	4.86663
KIAA1033	23325	ENSG00000136051	1.73515
KMT2C	58508	ENSG00000055609	1.4773
KPNA6	23633	ENSG00000025800	-1.43841
LRP1	4035	ENSG00000123384	-1.63737
LYST	1130	ENSG00000143669	1.41402
MAN1A2	10905	ENSG00000198162	-0.668142
MAP4K4	9448	ENSG00000071054	-1.20262
MOB1A	55233	ENSG00000114978	1.99819
MPDZ	8777	ENSG00000107186	-1.3926
NEURL4	84461	ENSG00000215041	-0.870465
PEBP1	5037	ENSG00000089220	-1.02324
PTPRC	5788	NA	2.81701
RAP1GDS1	5910	ENSG00000138698	1.13535
SEPT8	23176	ENSG00000164402	-1.13945
SPEN	23013	ENSG00000065526	1.55491
SPIN1	10927	ENSG00000106723	1.52283
STAT1	6772	ENSG00000115415	2.3782
TCEB3	6924	ENSG00000011007	1.079
UHMK1	127933	ENSG00000152332	1.80452
USP1	7398	ENSG00000162607	1.64662
VCAN	1462	ENSG00000038427	-1.72567
ZFYVE16	9765	ENSG00000039319	1.16381
ZNF106	64397	ENSG00000103994	-0.988557
ZNF644	84146	ENSG00000122482	1.11932
ZNF652	22834	ENSG00000198740	1.14679
IFIT3	3437	ENSG00000119917	3.77965
COL27A1	85301	ENSG00000196739	-2.8879
DZIP1	22873	ENSG00000134874	-1.34976
GLS	2744	ENSG00000115419	-0.82477
ABHD2	11057	ENSG00000140526	1.60565
IRF2BP2	359948	ENSG00000168264	0.960441
SSPN	8082	ENSG00000123096	-1.67029
IFIH1	64135	ENSG00000115267	2.28677
LINC00957	255031	ENSG00000235314	1.20376
PPM1A	5494	ENSG00000100614	1.17125
RRP15	51018	ENSG00000067533	-1.46825
TBC1D24	57465	ENSG00000162065	-1.69716
WTAP	9589	ENSG00000146457	1.45018
SON	6651	ENSG00000159140	-0.966879
SULF2	55959	ENSG00000196562	-1.16121
SYNCRIP	10492	ENSG00000135316	0.986181
TGS1	96764	ENSG00000137574	1.05724
CDC42BPA	8476	ENSG00000143776	-1.19134
PDXK	8566	ENSG00000160209	-0.722487
SRGN	5552	ENSG00000122862	1.90461
ARIH1	25820	ENSG00000166233	0.859252
CD55	1604	ENSG00000196352	-0.896992
CDC27	996	NA	1.03869
DAPP1	27071	ENSG00000070190	2.37426
EFNA5	1946	ENSG00000184349	-1.85068
GABBR1	2550	NA	-1.19887
GAS2L3	283431	ENSG00000139354	1.57945
GRHL1	29841	ENSG00000134317	-1.37417
LTBP3	4054	ENSG00000168056	-1.79236
LUC7L	55692	ENSG00000007392	-1.22077
MARCKS	4082	ENSG00000277443	3.20099
NFATC3	4775	ENSG00000072736	-0.837496
NSUN5P1	155400	NA	-0.68793
OSBP	5007	ENSG00000110048	0.638897
PARVA	55742	ENSG00000197702	-1.41662
PPP1CB	5500	ENSG00000213639	1.03778
SMC3	9126	ENSG00000108055	1.97971
USO1	8615	ENSG00000138768	1.15525
WNK1	65125	ENSG00000060237	1.38911
XPOT	11260	ENSG00000184575	-1.56626
ZNF112	7771	ENSG00000062370	-1.18412
ZNF814	730051	ENSG00000204514	-0.865223
DDX24	57062	NA	1.05183
EPRS	2058	ENSG00000136628	1.64649
GOLGA3	2802	ENSG00000090615	-1.44759
JAK1	3716	ENSG00000162434	1.55533
SMARCA1	6594	ENSG00000102038	-1.25025
TTPAL	79183	ENSG00000124120	-0.930768
WASF2	10163	ENSG00000158195	2.01038
YY1	7528	ENSG00000100811	-1.56081
B3GNT2	10678	ENSG00000170340	1.15933
BBX	56987	ENSG00000114439	1.05953
FNIP1	96459	ENSG00000217128	1.61844
PTK2	5747	ENSG00000169398	-1.01916
PTPRD	5789	ENSG00000153707	-2.19448
FAM120A	23196	ENSG00000048828	-0.709554
CCNI	10983	ENSG00000118816	-0.829943
SRSF10	10772	ENSG00000188529	-1.86863
HLA-G	3135	NA	1.30379
LARP4	113251	ENSG00000161813	0.96118
C5orf22	55322	ENSG00000082213	1.08826
C9orf3	84909	ENSG00000148120	-1.04204
SEC22B	9554	ENSG00000265808	1.07661
SIK3	23387	ENSG00000160584	-0.971121
SLC35B4	84912	ENSG00000205060	-1.00137
TMED8	283578	ENSG00000100580	0.928504
ZNF148	7707	ENSG00000163848	0.847835
PTPDC1	138639	ENSG00000158079	-0.919804
CARS2	79587	ENSG00000134905	-0.976943
SBNO1	55206	ENSG00000139697	-0.870843
ARHGEF10	9639	NA	-1.11493
DCUN1D1	54165	ENSG00000043093	0.991637
EDEM3	80267	ENSG00000116406	-0.704121
GAN	8139	ENSG00000261609	-1.78924
GLG1	2734	NA	0.649184
LRIG2	9860	ENSG00000198799	-0.833944
MAT2B	27430	ENSG00000038274	0.899654
PDP1	54704	ENSG00000164951	1.86989
RDX	5962	ENSG00000137710	1.02028
RND3	390	ENSG00000115963	-1.03832
TRG-AS1	100506776	NA	1.89566
OIP5-AS1	729082	ENSG00000247556	-2.15318
OAS3	4940	ENSG00000111331	2.83599
RAB11FIP1	80223	ENSG00000156675	1.72285
CDH23	64072	ENSG00000107736	-1.37954
DYNC1H1	1778	ENSG00000197102	1.83055
MDM2	4193	ENSG00000135679	1.02593
MECOM	2122	ENSG00000085276	-1.0368
PAM	5066	ENSG00000145730	-0.901087
TNC	3371	ENSG00000041982	-3.07706
PIGG	54872	ENSG00000174227	-0.523433
SCG2	7857	ENSG00000171951	-3.99016
PDK3	5165	ENSG00000067992	-1.17294
CUX1	1523	ENSG00000257923	-1.31478
OAS2	4939	ENSG00000111335	2.92694
RNF213	57674	ENSG00000173821	1.90919
TMCC1	23023	ENSG00000172765	-0.988771
EI24	9538	ENSG00000149547	-1.3424
TAF1B	9014	ENSG00000115750	0.882149
KLF7	8609	ENSG00000118263	-1.08324
EIF3L	51386	ENSG00000100129	-0.980895
OASL	8638	ENSG00000135114	2.60256
SDCCAG3	10807	ENSG00000165689	1.18946
SRGAP2C	653464	ENSG00000171943	0.986669
TUBB2B	347733	ENSG00000137285	-3.71475
IFI27	3429	NA	3.08174
CAST	831	ENSG00000153113	0.693766
CCT6A	908	ENSG00000146731	-1.10205
CLIC4	25932	ENSG00000169504	2.04665
GNA13	10672	ENSG00000120063	1.61616
PTP4A2	8073	ENSG00000184007	0.764207
RHOQ	23433	ENSG00000119729	0.987504
TMEM33	55161	ENSG00000109133	1.36241
TOR1AIP1	26092	ENSG00000143337	1.02492
UBE2V2	7336	ENSG00000169139	-1.05632
SGCD	6444	ENSG00000170624	-2.18901
FAM129A	116496	ENSG00000135842	1.60681
SECISBP2L	9728	ENSG00000138593	1.56674
AHSA2	130872	ENSG00000173209	-0.728172
HLA-B	3106	NA	1.01243
IL6ST	3572	ENSG00000134352	1.73472
SF3B1	23451	ENSG00000115524	1.61442
UBE2H	7328	ENSG00000186591	1.5047
WIPF2	147179	ENSG00000171475	-1.28511
HLA-E	3133	NA	0.919463
ZNF320	162967	ENSG00000182986	-1.07565
C15orf48	84419	ENSG00000166920	5.27873
MYL6	4637	ENSG00000092841	-0.931194
TMED4	222068	ENSG00000158604	1.43093
SCAF11	9169	ENSG00000139218	1.56016
SNTB2	6645	NA	-0.712159
SP110	3431	ENSG00000135899	2.16557
VPS45	11311	ENSG00000136631	-0.786657
HERC6	55008	NA	3.12758
FAM78A	286336	ENSG00000126882	1.20455
ANAPC5	51433	ENSG00000089053	-0.917423
ARHGEF7	8874	ENSG00000102606	2.20252
CMPK2	129607	ENSG00000134326	3.44195
CSNK1G1	53944	ENSG00000169118	1.20055
FNBP1	23048	ENSG00000187239	1.02437
GNB4	59345	ENSG00000114450	2.23655
HLA-DOA	3111	NA	1.95264
LARP4B	23185	ENSG00000107929	0.964574
LINC01578	100507217	ENSG00000272888	1.47207
MALAT1	378938	ENSG00000251562	1.99896
NUDT3	11165	ENSG00000272325	-1.36381
NUDT5	11164	ENSG00000165609	-0.558475
QSER1	79832	ENSG00000060749	1.28459
SAMHD1	25939	ENSG00000101347	1.60646
SEL1L	6400	ENSG00000071537	2.17427
SF1	7536	ENSG00000168066	-0.985699
SFSWAP	6433	ENSG00000061936	-0.644924
SRSF6	6431	ENSG00000124193	-1.17787
SUGP2	10147	ENSG00000064607	-0.902759
TMOD3	29766	ENSG00000138594	1.37065
TUG1	55000	ENSG00000253352	-0.864945
UCHL5	51377	ENSG00000116750	0.574155
WDFY1	57590	ENSG00000085449	1.96283
YLPM1	56252	ENSG00000119596	-0.990701
ZNF37BP	100129482	ENSG00000234420	-1.10191
GLB1L	79411	ENSG00000163521	-0.844177
IRF9	10379	NA	1.54864
POLDIP3	84271	ENSG00000100227	1.49692
CFDP1	10428	ENSG00000153774	-0.95564
KDM5A	5927	ENSG00000073614	1.59395
METTL23	124512	ENSG00000181038	-0.552522
RBM39	9584	ENSG00000131051	1.78703
SET	6418	ENSG00000119335	0.90121
TK2	7084	ENSG00000166548	-0.458906
ZBED5	58486	ENSG00000236287	-0.794753
LCP1	3936	ENSG00000136167	1.78358
PTPN14	5784	ENSG00000152104	-1.02924
AKAP13	11214	ENSG00000170776	1.40765
TRIM23	373	ENSG00000113595	0.831857
KLF13	51621	NA	1.68232
MED1	5469	ENSG00000125686	1.1318
MLLT10	8028	ENSG00000078403	1.16354
AHI1	54806	ENSG00000135541	-1.34809
ARHGAP1	392	ENSG00000175220	1.35697
HLA-A	3105	NA	0.953457
HLA-C	3107	NA	0.892457
LOC100133039	100133039	NA	-0.777845
MAP3K4	4216	ENSG00000085511	-0.764294
MAP4	4134	ENSG00000047849	-1.00949
MBNL2	10150	ENSG00000139793	1.82725
FAM219B	57184	ENSG00000178761	-1.03785
SRSF8	10929	ENSG00000263465	-0.998221
ARNT	405	ENSG00000143437	1.19413
CBY1	25776	ENSG00000100211	-0.630895
GIT2	9815	ENSG00000139436	1.13756
LACTB2	51110	ENSG00000147592	1.28637
NDUFA7	4701	ENSG00000267855	0.508548
NRD1	4898	ENSG00000078618	-1.32044
NT5C3B	115024	ENSG00000141698	-0.903363
RAPGEF6	51735	ENSG00000158987	-1.12385
RSAD2	91543	ENSG00000134321	4.41302
SLC25A3	5250	ENSG00000075415	-0.965447
SP100	6672	ENSG00000067066	1.30765
SSH1	54434	ENSG00000084112	1.53068
STEAP2	261729	ENSG00000157214	-2.51696
TOX4	9878	ENSG00000092203	1.65429
TPR	7175	ENSG00000047410	1.10923
ZNF692	55657	ENSG00000171163	-0.855971
MAPK1	5594	ENSG00000100030	1.12571
MGC24103	158295	NA	-2.52564
MTDH	92140	ENSG00000147649	1.14258
HSP90AA1	3320	ENSG00000080824	-0.694881
LOC100996740	100996740	NA	1.18277
NAT9	26151	ENSG00000109065	-0.650602
NCOA3	8202	ENSG00000124151	1.95951
TFAM	7019	ENSG00000108064	1.04207
COLGALT1	79709	ENSG00000130309	0.842134
COL14A1	7373	ENSG00000187955	-2.05266
PPAP2A	8611	ENSG00000067113	-1.40118
PTPRS	5802	ENSG00000105426	-1.21461
MIB1	57534	ENSG00000101752	1.20774
SEC24D	9871	ENSG00000150961	-2.35977
ZNF260	339324	ENSG00000254004	-0.899523
POU3F3	5455	ENSG00000198914	-2.09665
PRTG	283659	ENSG00000166450	-1.00041
PTPRM	5797	ENSG00000173482	-0.793187
ZADH2	284273	ENSG00000180011	0.970729
RPL4	6124	ENSG00000174444	-1.03973
TLE2	7089	ENSG00000065717	-1.0234
TMX1	81542	ENSG00000139921	0.893888
DPY19L3	147991	ENSG00000178904	-1.62597
SUGT1	10910	ENSG00000165416	-0.927338
ZNF84	7637	ENSG00000198040	-1.28181
BST2	684	ENSG00000130303	2.04583
POFUT2	23275	ENSG00000186866	-1.11332
FAM92A1	137392	ENSG00000188343	-0.880413
SAMD9	54809	ENSG00000205413	1.4645
DCAF7	10238	ENSG00000136485	1.8381
FOXO1	2308	ENSG00000150907	-1.52959
IFIT2	3433	ENSG00000119922	2.42703
WLS	79971	ENSG00000116729	-0.86154
AGO1	26523	ENSG00000092847	1.4149
ARIH2	10425	ENSG00000177479	-0.955799
AUH	549	ENSG00000148090	0.564393
BCAP29	55973	ENSG00000075790	0.530996
DDX21	9188	ENSG00000165732	-1.52383
FGD6	55785	ENSG00000180263	1.05947
IGF1	3479	ENSG00000017427	-2.37049
PCOLCE	5118	ENSG00000106333	-1.46577
RPL6	6128	ENSG00000089009	-0.703437
SLFN5	162394	ENSG00000166750	2.35037
UBE2G2	7327	ENSG00000184787	-1.0182
ZBTB20	26137	NA	-1.72061
SLC2A13	114134	ENSG00000151229	0.989362
ZNF703	80139	ENSG00000183779	-0.96279
ZNF521	25925	ENSG00000198795	-1.11128
ARL10	285598	ENSG00000175414	-1.67089
KIAA1147	57189	NA	1.76299
PPTC7	160760	ENSG00000196850	1.77393
ZC3HAV1L	92092	ENSG00000146858	-1.2385
FBL	2091	ENSG00000105202	-0.71319
HLA-F	3134	NA	1.50756
FAM114A1	92689	ENSG00000197712	-0.993016
STK4	6789	ENSG00000101109	1.10542
XAF1	54739	ENSG00000132530	1.54678
LARS	51520	ENSG00000133706	-0.78886
TBCK	93627	ENSG00000145348	-0.819658
LNPEP	4012	ENSG00000113441	0.805251
PHC1	1911	ENSG00000111752	-0.982544
PSMB4	5692	ENSG00000159377	0.912388
SCMH1	22955	ENSG00000010803	-0.582655
SLC25A6	293	ENSG00000169100	-0.570802
RPL14	9045	ENSG00000188846	-0.591718
HAUS7	55559	ENSG00000213397	-0.96984
ZNF329	79673	ENSG00000181894	-1.23306
CTDSPL	10217	ENSG00000144677	-0.915933
AASDH	132949	ENSG00000157426	1.38392
EP400	57634	ENSG00000183495	-0.739434
ST5	6764	ENSG00000166444	-1.28591
FZD3	7976	ENSG00000104290	-0.698165
PEG3	5178	ENSG00000198300	0.632854
UBA6	55236	ENSG00000033178	0.925182
COL3A1	1281	ENSG00000168542	-1.98277
GPR153	387509	ENSG00000158292	-1.26522
FAM60A	58516	ENSG00000139146	1.47593
ISG15	9636	ENSG00000187608	3.02757
TPT1-AS1	100190939	ENSG00000170919	-1.0907
UBN1	29855	ENSG00000118900	1.10426
TMEM99	147184	ENSG00000167920	-0.895756
ANKH	56172	ENSG00000154122	-2.54116
F5	2153	ENSG00000198734	-3.68357
PNRC2	55629	ENSG00000189266	1.15124
PRKACB	5567	ENSG00000142875	1.04623
ATF7	11016	ENSG00000170653	1.15438
PDDC1	347862	ENSG00000177225	-1.04072
ZCCHC24	219654	ENSG00000165424	-1.16332
BTBD3	22903	ENSG00000132640	-1.05332
RSAD1	55316	ENSG00000136444	-0.935491
CSE1L	1434	ENSG00000124207	-0.924798
DLG5	9231	NA	-1.1006
PON2	5445	ENSG00000105854	-1.24492
FOXN2	3344	ENSG00000170802	0.971353
POGK	57645	ENSG00000143157	1.58126
UBXN4	23190	ENSG00000144224	1.46037
ITPRIPL2	162073	ENSG00000205730	1.41162
FAM172A	83989	ENSG00000113391	-0.844378
IFNAR2	3455	ENSG00000159110	1.02387
BIVM	54841	ENSG00000134897	-0.850603
COX15	1355	ENSG00000014919	1.54052
LYPLA1	10434	ENSG00000120992	0.875676
GNG12	55970	ENSG00000172380	-0.691284
NFYA	4800	ENSG00000001167	-1.61865
TNFSF13B	10673	ENSG00000102524	1.98413
ADRBK1	156	ENSG00000173020	1.20101
BAG4	9530	ENSG00000156735	1.09106
CARD8-AS1	100505812	ENSG00000268001	0.737499
CEP350	9857	ENSG00000135837	0.775215
EXTL2	2135	ENSG00000162694	-1.31075
FAM175B	23172	ENSG00000165660	1.17304
GM2A	2760	ENSG00000196743	2.31296
HERC5	51191	ENSG00000138646	2.80906
ILF3	3609	ENSG00000129351	-0.629987
KIAA1644	85352	ENSG00000138944	-1.10573
KRT10	3858	ENSG00000186395	-0.989419
LOC102724927	102724927	ENSG00000262185	-0.364496
MAVS	57506	ENSG00000088888	-1.00905
PLXNA4	91584	ENSG00000221866	-1.41344
RASSF3	283349	NA	1.59945
SCRG1	11341	ENSG00000164106	-4.09493
STXBP5	134957	NA	-0.583289
TOB1	10140	ENSG00000141232	2.0541
USP10	9100	ENSG00000103194	1.52361
ZNF827	152485	ENSG00000151612	-1.10267
RPS4X	6191	ENSG00000198034	-0.510145
NRP2	8828	ENSG00000118257	1.11428
TNKS2	80351	ENSG00000107854	1.31909
CMKLR1	1240	ENSG00000174600	1.58887
ZNF337	26152	ENSG00000130684	-0.640414
HIPK1	204851	ENSG00000163349	1.45404
PDE8A	5151	ENSG00000073417	-0.862533
MAGI1	9223	ENSG00000151276	-1.5531
MZF1	7593	ENSG00000099326	-0.86001
OBSL1	23363	ENSG00000124006	-0.7681
PHLDB2	90102	ENSG00000144824	-1.76966
ATL3	25923	ENSG00000184743	-0.592656
FAM20B	9917	ENSG00000116199	-0.742014
GNL2	29889	ENSG00000134697	-0.662683
KRAS	3845	ENSG00000133703	1.00727
PRPS2	5634	ENSG00000101911	1.64417
SLC25A13	10165	ENSG00000004864	-0.976579
SOCS4	122809	ENSG00000180008	-0.57864
TTC4	7268	ENSG00000243725	-0.754891
FNDC4	64838	ENSG00000115226	-2.05679
LCP2	3937	ENSG00000043462	1.74325
ZSCAN30	100101467	ENSG00000186814	-0.81044
SERPINA1	5265	ENSG00000197249	2.88748
LOC102606465	102606465	ENSG00000233184	-1.67012
SAMD5	389432	ENSG00000203727	-1.78797
UBA52	7311	ENSG00000221983	-0.436074
BRD8	10902	ENSG00000112983	-0.641747
ENPP1	5167	ENSG00000197594	-2.07632
PPP3CB	5532	ENSG00000107758	-0.483588
SLC39A10	57181	ENSG00000196950	-1.01967
BACE1	23621	ENSG00000186318	-1.3255
PTBP3	9991	ENSG00000119314	1.43535
TRPS1	7227	ENSG00000104447	1.05775
GOLIM4	27333	ENSG00000173905	1.04342
DDX60	55601	ENSG00000137628	1.84269
PGAP1	80055	ENSG00000197121	-1.41174
ZFP62	643836	ENSG00000196670	-0.690646
GDAP2	54834	ENSG00000196505	1.34188
PHLDB1	23187	ENSG00000019144	-1.89225
PRKDC	5591	ENSG00000253729	-0.835482
C2orf47	79568	ENSG00000162972	0.664209
FAM76A	199870	ENSG00000009780	1.77059
RBBP4	5928	ENSG00000162521	1.05488
TMEM39A	55254	ENSG00000176142	-1.24989
PROS1	5627	ENSG00000184500	-1.06971
FGD3	89846	ENSG00000127084	0.891892
CNOT2	4848	ENSG00000111596	-0.93127
GNS	2799	ENSG00000135677	0.777042
MKKS	8195	ENSG00000125863	-0.827734
RABGAP1L	9910	ENSG00000152061	0.935567
REL	5966	ENSG00000162924	1.84395
SLC26A2	1836	ENSG00000155850	-0.807503
LAMB1	3912	ENSG00000091136	-1.39567
JAZF1	221895	ENSG00000153814	0.699113
PCSK1	5122	ENSG00000175426	-2.6456
NXPE3	91775	ENSG00000144815	0.757732
MXI1	4601	ENSG00000119950	0.785879
MAST2	23139	ENSG00000086015	-0.828163
UBE2L6	9246	ENSG00000156587	1.38311
FMOD	2331	ENSG00000122176	-2.80986
NFS1	9054	ENSG00000244005	-0.509513
RAB2A	5862	ENSG00000104388	0.670896
JADE1	79960	ENSG00000077684	-1.25282
RPLP0	6175	ENSG00000089157	-0.485933
SGSM2	9905	ENSG00000141258	-1.02314
TFDP2	7029	NA	-1.27399
TXNIP	10628	ENSG00000265972	2.03856
KIF5B	3799	ENSG00000170759	0.581944
SPG11	80208	ENSG00000104133	0.516898
AGPAT3	56894	ENSG00000160216	1.07942
CFI	3426	ENSG00000205403	-1.0196
EGFR	1956	ENSG00000146648	1.13873
FOXP1	27086	ENSG00000114861	-0.860432
HEG1	57493	ENSG00000173706	-1.47654
HLA-J	3137	NA	1.56445
KLHL24	54800	ENSG00000114796	1.19916
MANBAL	63905	ENSG00000101363	-0.69291
PUS1	80324	ENSG00000177192	-0.729229
RBM5	10181	ENSG00000003756	1.73147
STK24	8428	ENSG00000102572	0.865896
VAPB	9217	ENSG00000124164	-1.17236
ZFHX3	463	ENSG00000140836	-0.564108
CSNK1A1	1452	ENSG00000113712	-1.09174
GID8	54994	ENSG00000101193	-0.545405
KIAA1551	55196	ENSG00000174718	1.47124
MTX3	345778	ENSG00000177034	-0.984846
RNPC3	55599	ENSG00000185946	1.45584
EFCAB14	9813	ENSG00000159658	1.32499
EMP2	2013	ENSG00000213853	-0.883088
COPA	1314	ENSG00000122218	2.01074
CTTN	2017	ENSG00000085733	-1.21943
IMPDH2	3615	ENSG00000178035	-1.28832
RAD21	5885	ENSG00000164754	1.48027
TMEM30A	55754	ENSG00000112697	1.4207
AASS	10157	ENSG00000008311	-0.846273
EIF2S2	8894	ENSG00000125977	-0.406185
ZNF133	7692	ENSG00000125846	-0.954074
SLC9B2	133308	ENSG00000164038	-0.597019
C11orf95	65998	ENSG00000188070	-1.36501
ITGB5	3693	ENSG00000082781	-1.20712
JAK2	3717	ENSG00000096968	1.7294
DCAF8	50717	ENSG00000132716	-0.690566
EIF3B	8662	ENSG00000106263	-0.880006
SOAT1	6646	ENSG00000057252	0.772368
CRTAM	56253	ENSG00000109943	1.52413
NAP1L1	4673	ENSG00000187109	-0.675958
ZNF318	24149	ENSG00000171467	-0.682562
IFT80	57560	ENSG00000068885	-0.549468
PLCB4	5332	ENSG00000101333	-1.57096
C1QC	714	ENSG00000159189	1.38723
DCAF10	79269	ENSG00000122741	-0.862937
EBLN3	100506710	NA	-0.689242
INO80D	54891	ENSG00000114933	1.89333
PHBP19	494150	NA	-1.24254
SMIM14	201895	ENSG00000163683	2.33351
THEM4	117145	ENSG00000159445	-1.00261
ZNF117	51351	ENSG00000152926	-1.66162
ZNF292	23036	ENSG00000188994	-0.473085
C5orf63	401207	ENSG00000164241	-1.14314
FAP	2191	ENSG00000078098	-1.88345
SLC6A8	6535	ENSG00000130821	-1.51202
SZRD1	26099	ENSG00000055070	0.968206
MARK1	4139	ENSG00000116141	-0.789379
QPCT	25797	ENSG00000115828	1.71047
KLHL5	51088	ENSG00000109790	-0.799242
CNTRL	11064	ENSG00000119397	1.13678
MPHOSPH9	10198	ENSG00000051825	-1.2025
UBR4	23352	ENSG00000127481	-0.683372
ZNF614	80110	ENSG00000142556	-0.49402
GPATCH4	54865	ENSG00000160818	-1.13824
DIRC2	84925	ENSG00000138463	0.476158
MS4A7	58475	ENSG00000166927	1.63714
CBL	867	ENSG00000110395	1.07085
SPRY4-IT1	100642175	NA	-1.15706
RIC1	57589	ENSG00000107036	0.703484
USP34	9736	ENSG00000115464	-0.549499
NAP1L5	266812	ENSG00000177432	-1.39163
IFI44	10561	ENSG00000137965	1.89416
IQGAP1	8826	ENSG00000140575	2.15284
ACADVL	37	ENSG00000072778	-1.12643
CAPRIN2	65981	ENSG00000110888	-1.12823
ENAH	55740	ENSG00000154380	-2.30636
GOSR2	9570	NA	-0.966358
TMEM19	55266	ENSG00000139291	0.903321
ZKSCAN7	55888	ENSG00000196345	-0.69255
PARP6	56965	ENSG00000137817	-0.715109
TRIM22	10346	ENSG00000132274	1.71702
RBBP9	10741	ENSG00000089050	-0.698269
UBQLN4	56893	ENSG00000160803	-1.19197
UBE2K	3093	ENSG00000078140	0.435395
CRLF3	51379	ENSG00000176390	1.06936
HNRNPH1	3187	ENSG00000169045	0.566138
TTC17	55761	ENSG00000052841	-0.919512
TUB	7275	ENSG00000166402	-1.52998
BRD3	8019	ENSG00000169925	1.75825
CTSZ	1522	ENSG00000101160	2.00105
SLC2A10	81031	ENSG00000197496	-1.29886
WWP1	11059	ENSG00000123124	0.798447
RGL2	5863	NA	-0.770977
ZNF682	91120	ENSG00000197124	-0.928202
ZAK	51776	ENSG00000091436	-1.02091
SAT1	6303	ENSG00000130066	0.914489
MLX	6945	ENSG00000108788	0.668304
SAR1B	51128	ENSG00000152700	-0.652116
TMEM167A	153339	ENSG00000174695	-0.643924
NCK1	4690	ENSG00000158092	1.37823
RIF1	55183	ENSG00000080345	0.795488
HLA-DQB1	3119	NA	1.56041
SPON1	10418	ENSG00000262655	-4.07073
TAPBP	6892	NA	1.35042
UTRN	7402	ENSG00000152818	1.00637
APH1B	83464	ENSG00000138613	0.730499
ZHX1	11244	ENSG00000165156	-1.69041
CEP41	95681	ENSG00000106477	-1.62722
DNM3OS	100628315	ENSG00000230630	-1.84996
RILPL2	196383	ENSG00000150977	0.700406
YWHAE	7531	NA	2.05104
LRPPRC	10128	ENSG00000138095	-0.894657
MTERF2	80298	ENSG00000120832	-1.37893
HIF1A	3091	ENSG00000100644	-0.840801
STK36	27148	ENSG00000163482	-0.942712
GTF2F1	2962	ENSG00000125651	1.08434
ARHGEF12	23365	ENSG00000196914	-0.638368
TRAM1	23471	ENSG00000067167	1.19609
CDK5RAP3	80279	ENSG00000108465	-0.462426
TMX4	56255	ENSG00000125827	1.04813
VGLL3	389136	ENSG00000206538	-2.07213
YTHDF3	253943	ENSG00000185728	1.30782
ATF4	468	ENSG00000128272	-0.474507
SHROOM1	134549	ENSG00000164403	-0.993948
CSDE1	7812	ENSG00000009307	-0.672692
NBL1	4681	ENSG00000158747	-1.56844
ACACA	31	NA	-1.09777
GNB1	2782	ENSG00000078369	1.26016
LENG8	114823	NA	-1.30384
CNIH1	10175	ENSG00000100528	-0.805063
IPO5	3843	ENSG00000065150	-0.634704
SOBP	55084	ENSG00000112320	-1.08504
EHD4	30844	ENSG00000103966	-1.11644
P2RX7	5027	ENSG00000089041	1.84235
POLK	51426	ENSG00000122008	1.38796
FOCAD	54914	ENSG00000188352	-0.982522
TGFBRAP1	9392	ENSG00000135966	0.917401
MLLT4	4301	ENSG00000130396	-1.01267
CALU	813	ENSG00000128595	-1.07486
DHX29	54505	ENSG00000067248	-0.618949
UNC119B	84747	ENSG00000175970	-0.892785
CASC3	22794	ENSG00000108349	-0.864468
UBE2D3	7323	ENSG00000109332	0.859601
KPNB1	3837	ENSG00000108424	-0.57464
KLHL42	57542	ENSG00000087448	-0.966441
APPBP2	10513	ENSG00000062725	0.706546
ELP6	54859	ENSG00000163832	-0.631964
ARSD	414	ENSG00000006756	-1.07459
ATF2	1386	ENSG00000115966	1.01845
CCND2	894	ENSG00000118971	-0.86364
CD99L2	83692	ENSG00000102181	-0.765648
MAP3K2	10746	ENSG00000169967	1.89917
MTERF3	51001	ENSG00000156469	-0.563046
NXF1	10482	ENSG00000162231	-0.900815
SIX3	6496	ENSG00000138083	-1.28575
CEP112	201134	ENSG00000154240	-1.16512
PIP4K2A	5305	ENSG00000150867	1.66905
ZNF621	285268	ENSG00000172888	-1.06387
RAB14	51552	ENSG00000119396	0.498943
CLIP4	79745	ENSG00000115295	1.08111
ABCE1	6059	ENSG00000164163	-0.525385
SMARCD3	6604	ENSG00000082014	-1.19893
UCP2	7351	ENSG00000175567	1.49683
KDELC1	79070	ENSG00000134901	-1.7312
CDV3	55573	ENSG00000091527	0.846305
DISC1	27185	ENSG00000162946	0.730831
FBXO21	23014	ENSG00000135108	-0.533959
PIP4K2B	8396	NA	-0.584761
CXCR4	7852	ENSG00000121966	1.39139
IRF2	3660	ENSG00000168310	1.00837
PDE5A	8654	ENSG00000138735	-0.943214
TMA16	55319	ENSG00000198498	-0.777504
KIF3B	9371	ENSG00000101350	-1.04111
MLLT1	4298	ENSG00000130382	-0.822414
RBM43	375287	ENSG00000184898	1.01248
RGS4	5999	ENSG00000117152	-3.12672
SOCS7	30837	NA	-0.779955
TMEM50A	23585	ENSG00000183726	0.465931
ORMDL1	94101	ENSG00000128699	1.13035
DIP2C	22982	ENSG00000151240	-0.864868
EIF5B	9669	ENSG00000158417	-0.696324
ARHGAP18	93663	ENSG00000146376	1.57738
C6orf106	64771	ENSG00000196821	1.26608
N6AMT2	221143	ENSG00000150456	-0.538127
HCG18	414777	NA	0.670601
SOX9	6662	ENSG00000125398	-1.12795
HNRNPU	3192	ENSG00000153187	-0.871819
POU6F1	5463	ENSG00000184271	-1.04902
SFRP2	6423	ENSG00000145423	-3.7292
UBN2	254048	ENSG00000157741	1.82709
UBE2W	55284	ENSG00000104343	0.915172
ZNF706	51123	ENSG00000120963	0.471982
DNAJB14	79982	ENSG00000164031	1.43365
FAM210B	116151	ENSG00000124098	-0.94554
BPTF	2186	ENSG00000171634	0.943988
C2orf76	130355	ENSG00000186132	-0.970818
CCR5	1234	ENSG00000160791	1.90056
CRAMP1L	57585	ENSG00000007545	-0.621359
CSNK2A1	1457	ENSG00000101266	0.637215
DPP8	54878	ENSG00000074603	-0.782462
IFIT1	3434	ENSG00000185745	2.91761
KCND3	3752	ENSG00000171385	-1.3868
KDM4B	23030	ENSG00000127663	-0.971845
MREG	55686	ENSG00000118242	1.82769
MRPS31	10240	ENSG00000102738	0.637748
NFIB	4781	ENSG00000147862	-0.981436
PDE3A	5139	ENSG00000172572	-1.43208
PIK3CB	5291	ENSG00000051382	1.56811
PPIG	9360	ENSG00000138398	0.601298
SH3GLB1	51100	ENSG00000097033	-0.461498
SLAIN2	57606	ENSG00000109171	0.940791
TMEM47	83604	ENSG00000147027	-1.06419
TUSC3	7991	ENSG00000104723	-1.42443
WDR92	116143	ENSG00000243667	-0.897665
ZDHHC14	79683	ENSG00000175048	-0.872401
SNED1	25992	ENSG00000162804	-1.4728
FAF2	23197	ENSG00000113194	1.14577
INHBA	3624	ENSG00000122641	-2.28743
ADCY3	109	ENSG00000138031	-1.11312
UFL1	23376	ENSG00000014123	1.03837
PRRX1	5396	ENSG00000116132	-1.19473
RARG	5916	ENSG00000172819	0.553616
ZNF567	163081	ENSG00000189042	1.65972
TRIO	7204	ENSG00000038382	1.35209
ACOX1	51	ENSG00000161533	0.873441
ARHGEF2	9181	ENSG00000116584	1.50164
DPH5	51611	ENSG00000117543	-0.70449
NSFL1C	55968	ENSG00000088833	0.581506
FBXO33	254170	ENSG00000165355	-0.617264
RNF24	11237	ENSG00000101236	-1.5882
ZNF565	147929	ENSG00000196357	-0.49784
MSTO1	55154	ENSG00000125459	-0.973058
HSDL1	83693	ENSG00000103160	-0.707259
IFT20	90410	ENSG00000109083	-0.525839
HLTF	6596	ENSG00000071794	-0.547693
MICAL3	57553	ENSG00000243156	-0.592598
SPTSSA	171546	ENSG00000165389	-0.652292
GNL3	26354	ENSG00000163938	-0.946108
TRIM69	140691	NA	1.11476
C17orf70	80233	ENSG00000185504	-0.924058
FUBP1	8880	ENSG00000162613	-1.00145
ODF2	4957	ENSG00000136811	-1.23662
RDH11	51109	ENSG00000072042	-1.13036
TRAM2	9697	ENSG00000065308	0.385771
SEMA3A	10371	ENSG00000075213	-1.54594
IL17D	53342	ENSG00000172458	-2.14448
DMTF1	9988	ENSG00000135164	-0.791631
CCR1	1230	ENSG00000163823	2.14274
NTNG1	22854	ENSG00000162631	-0.625128
KLHL13	90293	ENSG00000003096	-2.06847
SLC47A1	55244	ENSG00000142494	-1.66467
DLC1	10395	ENSG00000164741	-0.582901
FUT11	170384	ENSG00000196968	-1.11124
NBPF3	84224	ENSG00000142794	-1.47938
PRRC2B	84726	ENSG00000130723	-0.861206
RAP2A	5911	ENSG00000125249	0.792227
RBM27	54439	NA	0.87671
DAPK1	1612	ENSG00000196730	1.15639
SWI5	375757	ENSG00000175854	-1.68644
XPNPEP1	7511	ENSG00000108039	-0.606477
PHACTR2	9749	ENSG00000112419	0.982075
PNN	5411	ENSG00000100941	-1.00735
AGPAT5	55326	ENSG00000155189	0.550713
PTPRA	5786	ENSG00000132670	1.09686
SRRM1	10250	ENSG00000133226	0.73696
ZNF410	57862	ENSG00000119725	-0.434688
TMEM237	65062	ENSG00000155755	-0.944608
MRPL9	65005	ENSG00000143436	-0.648296
NFKBIA	4792	ENSG00000100906	1.27051
NUMA1	4926	ENSG00000137497	1.27783
CSGALNACT2	55454	ENSG00000169826	0.943278
LPIN1	23175	ENSG00000134324	-2.01308
IFI44L	10964	ENSG00000137959	3.41579
TMEM263	90488	ENSG00000151135	-1.02597
USP13	8975	ENSG00000058056	-0.983051
RPL5	6125	ENSG00000122406	-0.864968
XG	7499	ENSG00000124343	-0.859884
PSMB9	5698	NA	2.02524
TIMM44	10469	ENSG00000104980	-0.658786
KIAA0368	23392	ENSG00000136813	-0.489531
CXCL2	2920	ENSG00000081041	2.97846
LINC00674	100499466	ENSG00000278730	-0.657562
CLEC7A	64581	ENSG00000172243	2.02815
NMI	9111	ENSG00000123609	1.03703
AHNAK2	113146	ENSG00000185567	-1.66211
IFI35	3430	ENSG00000068079	1.53925
CMTM4	146223	ENSG00000183723	-2.16224
RAB8A	4218	ENSG00000167461	0.696588
WBSCR22	114049	ENSG00000071462	-0.618414
APOBEC3G	60489	ENSG00000239713	1.91001
RER1	11079	ENSG00000157916	-1.42412
CD83	9308	ENSG00000112149	1.2539
APH1A	51107	ENSG00000117362	1.44265
ZNF783	100289678	ENSG00000204946	-0.390453
ADAMTS16	170690	ENSG00000145536	-1.85516
ITPA	3704	ENSG00000125877	-0.683546
NACA	4666	ENSG00000196531	-0.66468
NFKB2	4791	ENSG00000077150	0.934912
CRK	1398	ENSG00000167193	-0.625205
NPRL2	10641	ENSG00000114388	-0.661973
EXOC5	10640	ENSG00000070367	1.52074
ACKR3	57007	ENSG00000144476	-2.22035
ADAMTS15	170689	ENSG00000166106	-1.86714
NOL8	55035	ENSG00000198000	-0.557389
NPR2	4882	ENSG00000159899	-1.08274
DSCR3	10311	ENSG00000157538	0.840177
PIK3AP1	118788	ENSG00000155629	1.67268
PRKAR2A	5576	ENSG00000114302	-0.814666
SMOC1	64093	ENSG00000198732	-2.13473
GLT8D1	55830	ENSG00000016864	-0.737947
ATXN7	6314	ENSG00000163635	0.675403
MEIS2	4212	ENSG00000134138	-0.82528
PAFAH1B2	5049	ENSG00000168092	-0.677179
PBRM1	55193	ENSG00000163939	0.850821
TAL1	6886	ENSG00000162367	-0.923756
MX1	4599	ENSG00000157601	3.19728
PSME1	5720	ENSG00000092010	1.01066
RPL3	6122	ENSG00000100316	-0.715112
SEC11A	23478	ENSG00000140612	-0.513334
RAB3GAP2	25782	ENSG00000118873	-0.501344
LPGAT1	9926	ENSG00000123684	-0.61502
BBS9	27241	ENSG00000122507	-0.604465
MAP4K5	11183	ENSG00000012983	-0.648607
TMTC3	160418	ENSG00000139324	-0.872752
PTGFR	5737	ENSG00000122420	-1.55518
TUSC2	11334	ENSG00000114383	-0.486378
ARMCX4	100131755	ENSG00000196440	-1.39294
RNF150	57484	ENSG00000170153	-1.94896
ADAP1	11033	ENSG00000105963	0.666834
PSENEN	55851	ENSG00000205155	1.10846
BNIP3L	665	ENSG00000104765	0.930005
LINC01128	643837	ENSG00000228794	-0.776064
PNRC1	10957	ENSG00000146278	0.762045
PRIM1	5557	ENSG00000198056	1.28472
LDOC1L	84247	ENSG00000188636	-0.719588
RNF38	152006	ENSG00000137075	0.499131
SEMA4C	54910	ENSG00000168758	-0.983663
GTPBP4	23560	ENSG00000107937	-0.820539
C16orf54	283897	ENSG00000185905	1.54002
CREB1	1385	ENSG00000118260	0.643281
ENTPD1-AS1	728558	ENSG00000226688	-0.564358
CCND1	595	ENSG00000110092	-0.790832
CXorf38	159013	ENSG00000185753	1.75039
DYM	54808	ENSG00000141627	-0.8861
FMNL2	114793	ENSG00000157827	1.68833
FXN	2395	ENSG00000165060	-0.791999
KIAA1143	57456	ENSG00000163807	0.67641
RBMS3	27303	ENSG00000144642	1.31067
SCARB2	950	ENSG00000138760	1.70146
ZBTB38	253461	ENSG00000177311	1.24519
ZNF462	58499	ENSG00000148143	-1.38012
ABI1	10006	ENSG00000136754	0.934182
KCTD2	23510	ENSG00000180901	-0.958073
NFIA	4774	ENSG00000162599	2.77326
AFG3L1P	172	ENSG00000223959	-1.00351
CLU	1191	ENSG00000120885	-0.9008
ERCC1	2067	ENSG00000012061	-0.91046
PLEKHH2	130271	ENSG00000152527	-1.65124
TMX3	54495	ENSG00000166479	-0.698088
COMP	1311	ENSG00000105664	-4.42831
ATXN10	25814	ENSG00000130638	-0.433849
ATG12	9140	ENSG00000145782	-0.512167
ITPKB	3707	ENSG00000143772	1.31455
EIF2AK2	5610	ENSG00000055332	1.09614
HEPH	9843	ENSG00000089472	-1.4941
KLHDC10	23008	ENSG00000128607	-1.06602
UBE2D1	7321	ENSG00000072401	0.84201
PPFIA1	8500	ENSG00000131626	1.00253
ZNF207	7756	ENSG00000010244	1.32304
ZYG11B	79699	ENSG00000162378	1.35606
TNRC6B	23112	ENSG00000100354	0.527212
ARHGAP21	57584	ENSG00000107863	-0.756263
C17orf85	55421	ENSG00000074356	-0.708038
CHKB	1120	ENSG00000100288	-0.41187
DDX19A	55308	ENSG00000168872	-0.734662
DUSP3	1845	ENSG00000108861	0.926071
MFAP3L	9848	ENSG00000198948	-1.97242
RPS24	6229	ENSG00000138326	-1.41826
SELP	6403	ENSG00000174175	-1.47978
TLR8	51311	ENSG00000101916	1.70888
TUBG2	27175	ENSG00000037042	-0.933424
UPF3B	65109	ENSG00000125351	-0.788225
USP9X	8239	ENSG00000124486	1.25175
LGI2	55203	ENSG00000153012	-1.27423
TTC37	9652	ENSG00000198677	1.11006
MX2	4600	ENSG00000183486	2.61788
LY6E	4061	NA	2.40797
ATP6V1A	523	ENSG00000114573	0.761908
LAMTOR5	10542	ENSG00000134248	-0.33212
PFKM	5213	ENSG00000152556	-0.891374
RNASE6	6039	ENSG00000169413	0.89051
ADAR	103	ENSG00000160710	0.733693
LMAN2	10960	ENSG00000169223	0.344208
HARS	3035	ENSG00000170445	-0.5286
GART	2618	NA	-0.439067
DKC1	1736	ENSG00000130826	-0.595352
INPP1	3628	ENSG00000151689	-0.548764
ASNA1	439	ENSG00000198356	0.993413
PSPC1	55269	ENSG00000121390	-0.689209
DPY19L1	23333	ENSG00000173852	-0.742193
THBD	7056	ENSG00000178726	-1.7557
AAED1	195827	ENSG00000158122	0.793773
ZNF432	9668	ENSG00000256087	-1.09543
DVL1	1855	ENSG00000107404	-0.836609
SACS	26278	ENSG00000151835	-0.97784
GNB2L1	10399	ENSG00000204628	-0.439594
ASB8	140461	ENSG00000177981	-0.539995
ZC3H4	23211	ENSG00000130749	0.662826
ENOX1	55068	ENSG00000120658	-1.09168
COG7	91949	ENSG00000168434	-0.935283
TRIM14	9830	ENSG00000106785	1.05061
DOCK8	81704	ENSG00000107099	1.29055
INPPL1	3636	ENSG00000165458	-0.494948
PRTFDC1	56952	ENSG00000099256	-0.955631
FAM134B	54463	ENSG00000154153	-1.41147
GNAS	2778	ENSG00000087460	0.938677
TMEM123	114908	ENSG00000152558	0.813172
RBMS1	5937	ENSG00000153250	-0.476632
SHOX2	6474	ENSG00000168779	-0.904045
AGO2	27161	ENSG00000123908	0.761694
DSEL	92126	NA	-1.99062
PKNOX1	5316	ENSG00000160199	-0.782276
EDIL3	10085	ENSG00000164176	-2.6432
CLCN3	1182	ENSG00000109572	1.34259
FAM192A	80011	ENSG00000172775	0.360942
MFNG	4242	ENSG00000100060	0.726747
MYEOV2	150678	ENSG00000172428	-0.558417
NIPAL3	57185	ENSG00000001461	0.972753
PAWR	5074	ENSG00000177425	-0.567608
PRKAA1	5562	ENSG00000132356	-0.925766
GAS7	8522	ENSG00000007237	0.95752
BATF2	116071	ENSG00000168062	1.12066
CHIC1	53344	ENSG00000204116	-0.786825
NUBP2	10101	ENSG00000095906	-0.705816
ALYREF	10189	ENSG00000183684	1.01158
DDX17	10521	ENSG00000100201	1.40723
MCM3AP	8888	ENSG00000160294	-0.690209
PCSK5	5125	ENSG00000099139	-2.50234
BICD1	636	ENSG00000151746	-1.34266
CD59	966	ENSG00000085063	-1.02901
COPRS	55352	ENSG00000172301	-0.459838
EPYC	1833	ENSG00000083782	-3.88569
ERCC6L2	375748	ENSG00000182150	-0.408771
HMGB1	3146	ENSG00000189403	0.330643
IQGAP2	10788	ENSG00000145703	1.35451
MATR3	9782	ENSG00000015479	-1.52575
NUDT21	11051	ENSG00000167005	0.878051
OSTF1	26578	ENSG00000134996	0.919704
RBM25	58517	ENSG00000119707	0.765515
SLC25A36	55186	ENSG00000114120	1.11725
SOS2	6655	ENSG00000100485	0.820855
TBC1D5	9779	ENSG00000131374	0.636125
TIAM2	26230	ENSG00000146426	-0.814512
TNFAIP8	25816	ENSG00000145779	0.853948
UGGT1	56886	ENSG00000136731	-0.730348
WBP11	51729	ENSG00000084463	0.543081
ZNF770	54989	ENSG00000198146	-0.748262
ACAP2	23527	ENSG00000114331	1.30487
BTBD7	55727	NA	-0.666433
PRRC2C	23215	ENSG00000117523	1.09016
AGO3	192669	ENSG00000126070	1.32084
EIF4G2	1982	ENSG00000110321	-0.562201
COPS6	10980	ENSG00000168090	-0.546535
SASH1	23328	ENSG00000111961	-0.618255
ARHGAP5	394	ENSG00000100852	-0.607486
CARKD	55739	ENSG00000213995	-0.538259
CYB5B	80777	ENSG00000103018	0.742101
DST	667	ENSG00000151914	-0.811086
LOC101927027	101927027	ENSG00000223960	0.737596
NALCN	259232	ENSG00000102452	-1.6394
SEPHS1	22929	ENSG00000086475	-0.959015
TCF4	6925	ENSG00000196628	1.48855
TSPAN14	81619	ENSG00000108219	0.95232
BBIP1	92482	ENSG00000214413	0.992973
UBXN7	26043	ENSG00000163960	0.977751
EFS	10278	ENSG00000100842	-1.30718
CXCL11	6373	ENSG00000169248	3.3195
KIAA0907	22889	ENSG00000132680	1.32347
OXR1	55074	ENSG00000164830	-1.12297
UBXN6	80700	ENSG00000167671	1.70932
ZNF551	90233	ENSG00000204519	-0.832931
CP	1356	ENSG00000047457	1.84593
IFRD1	3475	ENSG00000006652	-0.881176
RAP1A	5906	ENSG00000116473	-0.941137
PMPCA	23203	ENSG00000165688	-0.406369
U2SURP	23350	ENSG00000163714	1.38169
ZKSCAN1	7586	ENSG00000106261	-0.875275
ZNF268	10795	ENSG00000090612	-1.02168
GCN1L1	10985	ENSG00000089154	-0.664894
ADRBK2	157	ENSG00000100077	1.83228
CTSC	1075	ENSG00000109861	1.1606
PARK7	11315	ENSG00000116288	-0.386069
SNORD114-3	767579	ENSG00000201839	-2.30884
STON1	11037	ENSG00000243244	-1.619
MSRB2	22921	ENSG00000148450	-0.473006
TRRAP	8295	ENSG00000196367	-0.466801
BICC1	80114	ENSG00000122870	-1.2409
CRTC3	64784	ENSG00000140577	-1.16527
SEC14L1	6397	ENSG00000129657	2.01056
TMEM150C	441027	ENSG00000249242	-0.855202
RBFOX2	23543	NA	-0.865886
HNRNPM	4670	ENSG00000099783	-1.06025
ENO2	2026	ENSG00000111674	-0.937019
DNAJC25	548645	ENSG00000059769	-0.710099
DENR	8562	ENSG00000139726	0.77921
SOX4	6659	ENSG00000124766	-0.813119
MATN2	4147	ENSG00000132561	-1.57733
LOC646014	646014	NA	-1.09549
FYB	2533	ENSG00000082074	1.44496
COL5A2	1290	ENSG00000204262	-2.22487
BCAR1	9564	ENSG00000050820	-0.881561
RAC2	5880	ENSG00000128340	1.72103
HERC2	8924	NA	-0.626363
PPP1R3B	79660	ENSG00000173281	-0.676436
POGLUT1	56983	ENSG00000163389	-0.625647
SAMSN1	64092	ENSG00000155307	1.70876
DOCK5	80005	ENSG00000147459	1.78144
RLIM	51132	ENSG00000131263	-0.439827
DICER1	23405	ENSG00000100697	0.499305
MPHOSPH10	10199	ENSG00000124383	-0.594697
G2E3	55632	ENSG00000092140	0.875963
SUN1	23353	ENSG00000164828	-0.816756
TDRD7	23424	ENSG00000196116	0.71059
YAP1	10413	ENSG00000137693	-0.676213
WIPF1	7456	ENSG00000115935	0.698286
RHBDF2	79651	ENSG00000129667	1.09935
PTPRG	5793	ENSG00000144724	-1.32412
SNX21	90203	ENSG00000124104	-0.944102
AGT	183	ENSG00000135744	-1.67885
ATP2B1	490	ENSG00000070961	1.30775
CDKN2A	1029	ENSG00000147889	0.588587
GAPVD1	26130	ENSG00000165219	-0.410206
KMO	8564	ENSG00000117009	1.9203
LINC00597	81698	NA	-1.34661
PDPR	55066	ENSG00000090857	-1.23696
TACC1	6867	ENSG00000147526	0.917337
TET3	200424	ENSG00000187605	1.07416
LOC101928000	101928000	ENSG00000234327	-1.63347
TNFAIP3	7128	ENSG00000118503	2.51338
NAV1	89796	ENSG00000134369	-1.02586
ZBTB37	84614	ENSG00000185278	-1.18511
FGD5	152273	ENSG00000154783	-0.599687
RHOBTB3	22836	ENSG00000164292	-1.38173
TCERG1	10915	ENSG00000113649	-0.541872
SAT2	112483	ENSG00000141504	-0.589137
TBC1D8B	54885	ENSG00000133138	-0.727473
MAF	4094	ENSG00000178573	1.84442
RANBP6	26953	ENSG00000137040	-0.438173
RBM47	54502	ENSG00000163694	1.02595
UHRF2	115426	ENSG00000147854	-0.745883
USP36	57602	ENSG00000055483	-1.15365
MOSPD1	56180	ENSG00000101928	-0.661465
STEAP1	26872	ENSG00000164647	-2.83691
TBL1XR1	79718	ENSG00000177565	1.15319
CIRBP	1153	ENSG00000099622	-1.2853
CDK10	8558	ENSG00000185324	-1.1047
OXCT1	5019	ENSG00000083720	-1.03369
UTP23	84294	ENSG00000147679	0.938023
POLR2H	5437	ENSG00000163882	-0.879848
COQ3	51805	ENSG00000132423	-0.865617
HSPA12A	259217	ENSG00000165868	-1.3524
TSHZ3	57616	ENSG00000121297	-0.540953
AGPAT4	56895	ENSG00000026652	-1.68789
SLC23A2	9962	ENSG00000089057	-1.00861
TMEM231	79583	ENSG00000205084	-0.860492
AKIRIN1	79647	ENSG00000174574	1.25881
ASXL2	55252	ENSG00000143970	0.672885
IKBKAP	8518	ENSG00000070061	-0.635636
TEAD1	7003	ENSG00000187079	-0.799768
C17orf89	284184	ENSG00000224877	-1.05458
SIX1	6495	ENSG00000126778	-0.939147
TKT	7086	ENSG00000163931	0.730976
ASAP1-IT1	29065	NA	1.35848
ZNF846	162993	ENSG00000196605	-0.54897
TIPRL	261726	ENSG00000143155	0.464091
RFX5	5993	ENSG00000143390	0.721318
SLC16A2	6567	ENSG00000147100	-1.21177
TTC3	7267	ENSG00000182670	-1.13846
ENTPD6	955	ENSG00000197586	-0.693605
EIF3F	8665	ENSG00000175390	-1.0164
GRSF1	2926	ENSG00000132463	-0.44654
HIP1	3092	ENSG00000127946	-1.07681
PRPF40A	55660	ENSG00000196504	0.628119
F11R	50848	ENSG00000158769	1.05944
TXLNA	200081	ENSG00000084652	-0.550878
MSRB3	253827	ENSG00000174099	-1.19341
UNC13B	10497	ENSG00000198722	-0.683354
BCL2L13	23786	ENSG00000099968	0.888481
RC3H2	54542	ENSG00000056586	0.944834
TSHZ2	128553	ENSG00000182463	-1.67498
TNPO1	3842	ENSG00000083312	0.905774
DARS	1615	ENSG00000115866	-1.08309
DROSHA	29102	ENSG00000113360	-0.693718
GBP1	2633	ENSG00000117228	3.06252
CARD16	114769	ENSG00000204397	1.16457
DIO2	1734	ENSG00000211448	-2.20241
SUPT16H	11198	ENSG00000092201	1.14364
NOLC1	9221	ENSG00000166197	-0.692713
PRKD1	5587	ENSG00000184304	-1.7394
BCL2A1	597	ENSG00000140379	2.61239
PTGER4	5734	ENSG00000171522	1.49677
EIF5A	1984	ENSG00000132507	3.40303
PGM3	5238	ENSG00000013375	-0.961023
PSKH1	5681	ENSG00000159792	0.516443
GVINP1	387751	ENSG00000254838	2.06045
KCTD1	284252	ENSG00000134504	-0.881928
TM2D3	80213	ENSG00000184277	-0.453382
SNX27	81609	ENSG00000143376	0.746343
SSBP3	23648	ENSG00000157216	-0.461707
AGL	178	ENSG00000162688	-0.739141
RNF216	54476	ENSG00000011275	-1.12822
GLUD2	2747	ENSG00000182890	0.810295
RNASEH1	246243	NA	-0.549457
WIPI2	26100	ENSG00000157954	0.834812
ABCB6	10058	ENSG00000115657	-1.1397
LOC102723919	102723919	NA	-0.770809
ECE1	1889	ENSG00000117298	0.421057
PTP4A1	7803	ENSG00000112245	1.16868
ADAMTSL4	54507	ENSG00000143382	1.06978
BRSK1	84446	ENSG00000160469	1.03641
COL4A3BP	10087	ENSG00000113163	0.96856
ITGB2	3689	ENSG00000160255	1.56237
NAPEPLD	222236	NA	-0.918333
BSG	682	ENSG00000172270	1.1683
CHD1L	9557	ENSG00000131778	-0.748906
JMJD1C	221037	ENSG00000171988	1.58853
TMEM87A	25963	ENSG00000103978	-0.622738
DUSP10	11221	ENSG00000143507	1.16221
ZNF639	51193	ENSG00000121864	-0.525311
TIMM22	29928	NA	-1.25759
LRP6	4040	ENSG00000070018	-1.30661
MARK3	4140	ENSG00000075413	-1.07967
PCNX	22990	ENSG00000100731	-0.871511
DDX50	79009	ENSG00000107625	-0.420451
PRKCI	5584	ENSG00000163558	0.894144
PEX10	5192	ENSG00000157911	-0.799933
ARMCX6	54470	ENSG00000198960	-0.72321
LOC728392	728392	NA	-0.86466
STS	412	ENSG00000101846	-0.748841
SLC25A37	51312	ENSG00000147454	0.782819
C21orf91	54149	ENSG00000154642	1.08601
NAB1	4664	ENSG00000138386	-0.373958
NBEAL1	65065	ENSG00000144426	1.28997
PRKRA	8575	ENSG00000180228	-0.507145
SUDS3	64426	ENSG00000111707	-0.283374
PHACTR4	65979	ENSG00000204138	-0.953703
ARF6	382	ENSG00000165527	1.32046
C5orf34	375444	ENSG00000172244	-0.624401
CCDC88A	55704	ENSG00000115355	1.28012
MTMR4	9110	ENSG00000108389	-0.621844
API5	8539	ENSG00000166181	0.483793
NPAS2	4862	ENSG00000170485	-2.24813
CCNG2	901	ENSG00000138764	0.836973
DHX36	170506	ENSG00000174953	0.874658
FKBP14	55033	ENSG00000106080	-1.42578
ZNF449	203523	ENSG00000173275	-0.974713
VPS35	55737	ENSG00000069329	-0.532704
OAS1	4938	ENSG00000089127	2.65278
PHKA2	5256	ENSG00000044446	-0.722451
PRDX6	9588	ENSG00000117592	-0.472969
SMOC2	64094	ENSG00000112562	-2.46093
TMTC4	84899	ENSG00000125247	-1.04522
MEGF9	1955	ENSG00000106780	0.843247
RBSN	64145	ENSG00000131381	-0.661918
NUB1	51667	ENSG00000013374	0.96299
ENTPD1	953	ENSG00000138185	-0.808192
SPOCK1	6695	ENSG00000152377	-2.0791
GPSM1	26086	ENSG00000160360	-1.2714
SRPRB	58477	ENSG00000144867	-0.852278
C2orf68	388969	ENSG00000168887	-1.26766
TCHP	84260	ENSG00000139437	-0.700756
PCGF5	84333	ENSG00000180628	0.717043
MRPS27	23107	ENSG00000113048	-0.516723
GNAL	2774	ENSG00000141404	-1.85156
DCAF13	25879	ENSG00000164934	-0.603142
EPAS1	2034	ENSG00000116016	-0.606418
FARSB	10056	ENSG00000116120	-0.719771
DDX58	23586	ENSG00000107201	2.15752
KBTBD6	89890	ENSG00000165572	-0.807163
RPS2	6187	ENSG00000140988	-0.359746
ATE1	11101	ENSG00000107669	-0.679416
STARD9	57519	ENSG00000159433	-0.897819
MRPS17	51373	ENSG00000239789	-0.548581
NUDT15	55270	ENSG00000136159	-0.349618
ZNFX1	57169	ENSG00000124201	0.706694
ARMC7	79637	ENSG00000125449	0.308018
PTCD3	55037	ENSG00000132300	-1.53077
MTX2	10651	ENSG00000128654	-0.593306
MDC1	9656	NA	-0.586855
GGCT	79017	ENSG00000006625	-1.04889
PXDN	7837	ENSG00000130508	-3.4916
ZNF93	81931	ENSG00000184635	0.402341
CORO1A	11151	ENSG00000102879	1.26807
ZNF302	55900	ENSG00000089335	-1.37313
RUNX1T1	862	ENSG00000079102	-0.51473
STOX2	56977	ENSG00000173320	-1.32273
PARP12	64761	ENSG00000059378	0.959445
MUM1	84939	ENSG00000160953	-0.727599
LDHB	3945	ENSG00000111716	-0.949865
DDX55	57696	ENSG00000111364	-0.869602
SPCS2	9789	ENSG00000118363	0.595552
CGGBP1	8545	ENSG00000163320	0.678547
NUP133	55746	ENSG00000069248	-0.451026
PSMB8	5696	NA	1.23146
TMEM17	200728	ENSG00000186889	-0.911523
IDE	3416	ENSG00000119912	0.899294
MRPL42	28977	ENSG00000198015	0.588366
GNPNAT1	64841	ENSG00000100522	-0.93585
SS18	6760	ENSG00000141380	0.740856
SUSD5	26032	ENSG00000173705	-1.36789
MDN1	23195	ENSG00000112159	-1.09882
KPNA4	3840	ENSG00000186432	-0.651698
LYSMD2	256586	ENSG00000140280	0.960913
MLF1	4291	ENSG00000178053	-1.26474
YPEL2	388403	ENSG00000175155	1.65714
KIF9	64147	ENSG00000088727	-0.53713
VPS13D	55187	ENSG00000048707	-0.826704
NAP1L3	4675	ENSG00000186310	-0.983212
ANP32E	81611	ENSG00000143401	2.09231
ZNF608	57507	ENSG00000168916	-1.4679
ALG8	79053	ENSG00000159063	-1.09177
PDE7B	27115	ENSG00000171408	-0.990384
RIMKLB	57494	ENSG00000166532	-1.18907
CCL4	6351	NA	2.66798
CD37	951	ENSG00000104894	1.58521
ERVK13-1	100507321	ENSG00000260565	-0.863455
KGFLP2	654466	ENSG00000227449	-0.698083
SDAD1	55153	ENSG00000198301	1.16327
SRPR	6734	ENSG00000182934	0.98929
TM9SF3	56889	ENSG00000077147	0.45461
DYNLT1	6993	ENSG00000146425	0.460567
GRAMD3	65983	ENSG00000155324	-0.956167
LPCAT1	79888	ENSG00000153395	-1.20974
ACSL5	51703	ENSG00000197142	1.2332
PPP4C	5531	ENSG00000149923	1.09028
CALR	811	ENSG00000179218	1.49185
CCT8	10694	ENSG00000156261	-0.433141
SYK	6850	ENSG00000165025	0.945699
CHP1	11261	ENSG00000187446	0.770238
HPS4	89781	ENSG00000100099	-0.699116
INPP5A	3632	ENSG00000068383	-0.883368
MET	4233	ENSG00000105976	0.428486
ICAM1	3383	ENSG00000090339	0.861204
PRKAR1A	5573	ENSG00000108946	-0.756776
SAYSD1	55776	ENSG00000112167	-0.586535
ZNF512	84450	ENSG00000243943	-0.893089
ABCC5	10057	ENSG00000114770	-1.0193
LINC00116	205251	NA	-0.589899
MR1	3140	ENSG00000153029	0.909885
CEBPZOS	100505876	ENSG00000218739	-0.545259
ZNF33B	7582	ENSG00000196693	0.67727
EIF4E2	9470	NA	-0.757372
FGFR1OP2	26127	ENSG00000111790	1.18997
PMS1	5378	ENSG00000064933	-0.947785
GPRC5A	9052	ENSG00000013588	-1.70148
ID4	3400	ENSG00000172201	-1.12636
COMT	1312	ENSG00000093010	0.815196
CEP57	9702	ENSG00000166037	1.09308
CHST11	50515	ENSG00000171310	1.38149
MIR100HG	399959	NA	-1.8043
SEMA4A	64218	ENSG00000196189	2.15211
ARHGDIB	397	ENSG00000111348	0.46176
FAM126A	84668	ENSG00000122591	-0.592185
GEMIN2	8487	ENSG00000092208	-0.976479
NEMF	9147	ENSG00000165525	-0.755493
ARPC5	10092	ENSG00000162704	1.25853
ZNF271P	10778	ENSG00000257267	-0.441692
C10orf88	80007	ENSG00000119965	-0.437159
UNC93B1	81622	ENSG00000110057	1.64088
AP1S2	8905	ENSG00000182287	0.956336
DAZAP1	26528	ENSG00000071626	-0.617663
FAM110B	90362	ENSG00000169122	-0.945786
SLC16A6	9120	ENSG00000108932	1.96023
SLCO2A1	6578	ENSG00000174640	-1.04676
DPYSL3	1809	ENSG00000113657	-1.49436
WDR75	84128	ENSG00000115368	-0.4985
DCUN1D5	84259	ENSG00000137692	-0.313535
CREBL2	1389	ENSG00000111269	0.759837
CYP27C1	339761	ENSG00000186684	-1.70847
LSG1	55341	ENSG00000041802	-1.06322
MRPS21	54460	ENSG00000266472	-0.399731
MYO9A	4649	ENSG00000066933	-0.516506
THRAP3	9967	ENSG00000054118	0.710319
PLXDC2	84898	ENSG00000120594	0.738483
POLR1D	51082	ENSG00000186184	0.669715
SPARC	6678	ENSG00000113140	-1.28401
RCOR1	23186	ENSG00000089902	-0.342676
AP3M1	26985	ENSG00000185009	-0.788587
CLCC1	23155	ENSG00000121940	-0.417771
DCBLD1	285761	ENSG00000164465	0.856716
DPY19L4	286148	ENSG00000156162	-0.778271
GLIS3	169792	ENSG00000107249	-1.30772
GOLGA2	2801	ENSG00000167110	-0.579654
TMBIM4	51643	ENSG00000155957	0.473186
TMEM159	57146	ENSG00000011638	0.912435
TRPV2	51393	ENSG00000187688	0.877279
CBX1	10951	ENSG00000108468	-0.541883
CHD2	1106	NA	1.35292
DONSON	29980	ENSG00000159147	-0.902307
EXOC2	55770	ENSG00000112685	-0.57807
IL2RG	3561	ENSG00000147168	3.25382
OTUD7B	56957	ENSG00000264522	-0.818294
PLAGL1	5325	ENSG00000118495	-0.543298
RALB	5899	ENSG00000144118	0.993935
RPL27	6155	ENSG00000131469	-0.351223
SLC15A4	121260	ENSG00000139370	0.723744
TCFL5	10732	ENSG00000101190	-1.16669
TMEM260	54916	ENSG00000070269	-1.34978
UBE2N	7334	ENSG00000177889	0.645861
WDFY3	23001	ENSG00000163625	0.780038
ZFHX4	79776	ENSG00000091656	-1.08764
ERICH1	157697	ENSG00000104714	0.518269
TXNL4A	10907	ENSG00000141759	-0.579893
LIG3	3980	ENSG00000005156	-0.609757
MFHAS1	9258	ENSG00000147324	2.26079
PDK1	5163	ENSG00000152256	1.41795
RPS25	6230	ENSG00000118181	-0.552365
MAP3K1	4214	ENSG00000095015	0.79576
ZNF12	7559	ENSG00000164631	-0.473983
DAB2IP	153090	ENSG00000136848	-1.2477
PCNT	5116	ENSG00000160299	-0.83431
TGFBR2	7048	ENSG00000163513	1.80064
CCDC3	83643	ENSG00000151468	-1.84819
CHST3	9469	ENSG00000122863	-1.42765
CXCL10	3627	ENSG00000169245	4.81384
PCGF3	10336	ENSG00000185619	-0.760799
TESK2	10420	ENSG00000070759	0.62415
GLIPR1	11010	ENSG00000139278	0.920032
SASH3	54440	ENSG00000122122	0.924966
SNHG19	100507303	ENSG00000260260	-1.39567
RBM22	55696	ENSG00000086589	0.351167
CXCL9	4283	ENSG00000138755	5.59492
COL16A1	1307	ENSG00000084636	-2.48866
REEP5	7905	ENSG00000129625	0.66887
PARP9	83666	ENSG00000138496	1.17043
PPP2R5E	5529	ENSG00000154001	-0.576721
TSTD2	158427	ENSG00000136925	-0.852869
PSMD2	5708	ENSG00000175166	-0.586645
ZNHIT1	10467	ENSG00000106400	-0.588548
H2AFY	9555	ENSG00000113648	1.59354
ANGEL2	90806	ENSG00000174606	-0.728445
CANX	821	ENSG00000127022	0.79901
FAM63B	54629	ENSG00000128923	-0.941258
RCSD1	92241	ENSG00000198771	0.993343
ASAP3	55616	ENSG00000088280	-1.61242
SCAMP1	9522	ENSG00000085365	1.21172
HIAT1	64645	ENSG00000156875	0.467892
MIOS	54468	ENSG00000164654	-0.535671
RAE1	8480	ENSG00000101146	-0.457768
TRIM44	54765	ENSG00000166326	-0.680874
CLASP1	23332	ENSG00000074054	-0.650263
DEDD	9191	ENSG00000158796	0.886499
CEP63	80254	ENSG00000182923	-0.583911
TFCP2	7024	ENSG00000135457	-0.345251
TCTN1	79600	ENSG00000204852	-0.812094
NOL10	79954	ENSG00000115761	-0.339482
ARID2	196528	ENSG00000189079	1.40839
IDS	3423	ENSG00000010404	0.729312
MS4A6A	64231	ENSG00000110077	1.11026
EIF4B	1975	ENSG00000063046	-0.656573
HIPK2	28996	ENSG00000064393	1.68767
MTF2	22823	ENSG00000143033	0.730625
NISCH	11188	ENSG00000010322	-0.877047
HGSNAT	138050	ENSG00000165102	-0.812499
BCAT1	586	ENSG00000060982	1.90777
CYBRD1	79901	ENSG00000071967	0.886376
DGCR2	9993	ENSG00000070413	-0.823754
FAR2	55711	ENSG00000064763	1.33284
MGAT5	4249	ENSG00000152127	-0.869334
PKP4	8502	ENSG00000144283	-1.09618
POLR3A	11128	ENSG00000148606	-0.873892
SMURF2	64750	ENSG00000108854	-1.08468
CCNY	219771	ENSG00000108100	-1.01034
CDKN1C	1028	ENSG00000129757	-0.740246
CYBB	1536	ENSG00000165168	1.60027
GJB2	2706	ENSG00000165474	-2.02782
KALRN	8997	ENSG00000160145	-0.824207
RPL18	6141	ENSG00000063177	-0.488316
TAGAP	117289	ENSG00000164691	0.730251
ZC3H14	79882	ENSG00000100722	-0.419772
FOXP2	93986	ENSG00000128573	-1.7959
PLEKHG4	25894	ENSG00000196155	-1.02188
BTF3L4	91408	ENSG00000134717	0.953056
DDX26B	203522	ENSG00000165359	-0.38888
MAPRE1	22919	ENSG00000101367	0.421807
CASP8	841	ENSG00000064012	0.465899
GIMAP1	170575	ENSG00000213203	0.88994
RRN3	54700	NA	-0.393602
SCAF8	22828	ENSG00000213079	0.30586
REC8	9985	ENSG00000100918	1.13397
ZNF800	168850	ENSG00000048405	1.38654
RBM12B	389677	ENSG00000183808	1.09733
IL1RN	3557	ENSG00000136689	2.52761
RPL7	6129	ENSG00000147604	-0.601401
GRK6	2870	ENSG00000198055	0.936334
VPS51	738	ENSG00000149823	-0.66963
USP30	84749	ENSG00000135093	0.539143
BRPF3	27154	ENSG00000096070	-0.755029
HCP5	10866	NA	1.60254
CALD1	800	ENSG00000122786	-1.32331
AFF4	27125	ENSG00000072364	-0.652045
BCL10	8915	ENSG00000142867	0.761849
GUF1	60558	ENSG00000151806	-0.973791
HSBP1	3281	ENSG00000230989	-0.533442
DDX42	11325	ENSG00000198231	-0.382956
ZNF131	7690	NA	-1.41508
ITGAL	3683	ENSG00000005844	2.08319
TCP1	6950	ENSG00000120438	-0.576148
BVES	11149	ENSG00000112276	-0.75238
LMTK2	22853	ENSG00000164715	-0.889307
TWF1	5756	NA	2.00658
TLE4	7091	ENSG00000106829	1.36231
MSX1	4487	ENSG00000163132	-2.33172
PGAP3	93210	ENSG00000161395	-0.530563
HERC4	26091	ENSG00000148634	-0.678458
PPP6R3	55291	ENSG00000110075	-1.09047
CNOT6L	246175	ENSG00000138767	0.621611
IL13RA1	3597	ENSG00000131724	-0.419985
TMED2	10959	ENSG00000086598	1.24432
C2orf69	205327	ENSG00000178074	-0.573187
DMXL2	23312	ENSG00000104093	1.53345
KDELC2	143888	ENSG00000178202	-0.96811
PTGFRN	5738	ENSG00000134247	-1.43085
RTN4RL1	146760	ENSG00000185924	-1.25377
ST6GALNAC6	30815	ENSG00000160408	-0.868497
ZNF662	389114	ENSG00000182983	-0.819533
WDR4	10785	ENSG00000160193	-1.20123
UFM1	51569	ENSG00000120686	1.08002
HRH1	3269	ENSG00000196639	-1.24328
SEC63	11231	ENSG00000025796	-0.318634
ZPR1	8882	ENSG00000109917	-0.669589
G3BP2	9908	ENSG00000138757	0.843072
STK25	10494	ENSG00000115694	-0.781104
FNIP2	57600	ENSG00000052795	-0.828149
TM2D2	83877	ENSG00000169490	-0.556507
HP1BP3	50809	ENSG00000127483	-0.481215
TRAK2	66008	ENSG00000115993	-0.748164
CDC42	998	ENSG00000070831	1.11896
CPEB4	80315	ENSG00000113742	1.97482
CPPED1	55313	ENSG00000103381	1.04151
RPGRIP1L	23322	ENSG00000103494	-0.629166
TSR1	55720	ENSG00000167721	-0.558738
PPIC	5480	ENSG00000168938	-1.20055
CASC4	113201	ENSG00000166734	-1.1687
MRPS16	51021	ENSG00000182180	-0.52613
RNF144B	255488	ENSG00000137393	2.22736
UBQLN1	29979	ENSG00000135018	0.525221
FBXO30	84085	ENSG00000118496	-0.476804
PDLIM5	10611	ENSG00000163110	2.10718
ZFP36L2	678	ENSG00000152518	1.85549
IL17RA	23765	ENSG00000177663	0.898622
PRSS35	167681	ENSG00000146250	-1.86947
ZFAND5	7763	ENSG00000107372	0.844649
CD44	960	ENSG00000026508	1.25361
NHP2L1	4809	ENSG00000100138	-0.586269
SFRP1	6422	ENSG00000104332	-2.67981
NRAS	4893	ENSG00000213281	0.497113
ERC1	23085	ENSG00000082805	1.58805
LIMCH1	22998	ENSG00000064042	-1.00223
ARL1	400	ENSG00000120805	-0.379566
EXT2	2132	ENSG00000151348	-0.547642
FAM149A	25854	ENSG00000109794	-1.82135
SMARCC1	6599	ENSG00000173473	-0.853575
EML4	27436	ENSG00000143924	1.22694
PIAS1	8554	ENSG00000033800	1.11741
DAP	1611	ENSG00000112977	-0.655482
GATC	283459	NA	-0.623348
TGIF2	60436	ENSG00000118707	0.489479
PCBD2	84105	ENSG00000132570	1.02322
IL4I1	259307	ENSG00000104951	2.83907
RBM33	155435	ENSG00000184863	-1.02486
BCLAF1	9774	ENSG00000029363	1.74042
KAZN	23254	ENSG00000189337	-1.08525
MCTS1	28985	ENSG00000232119	-0.883925
BACH1	571	NA	0.805868
HSD17B8	7923	NA	0.610206
STAB1	23166	ENSG00000010327	-0.860109
STMN3	50861	NA	-0.88017
SYNE1	23345	ENSG00000131018	-1.08856
TANK	10010	ENSG00000136560	0.845057
DDX1	1653	ENSG00000079785	-0.400098
DDX49	54555	ENSG00000105671	-0.433686
GCLM	2730	ENSG00000023909	-0.841688
LINC01279	100506621	ENSG00000272761	-1.55188
LZTFL1	54585	ENSG00000163818	0.641827
FBXO28	23219	ENSG00000143756	0.872156
GIMAP2	26157	ENSG00000106560	1.48817
CSGALNACT1	55790	ENSG00000147408	-0.537208
NUDC	10726	ENSG00000090273	-0.414475
MIS18BP1	55320	ENSG00000129534	1.78793
SDC2	6383	ENSG00000169439	0.77587
SLC11A2	4891	ENSG00000110911	1.29965
ATG2B	55102	ENSG00000066739	-0.499873
GPR107	57720	ENSG00000148358	-0.835723
LDLR	3949	ENSG00000130164	-1.73435
ROCK2	9475	ENSG00000134318	0.688958
PI15	51050	ENSG00000137558	-3.38129
KIFAP3	22920	ENSG00000075945	-0.465079
STXBP2	6813	ENSG00000076944	1.60661
BEGAIN	57596	ENSG00000183092	-1.68217
OTULIN	90268	ENSG00000154124	-0.823599
NRBP2	340371	ENSG00000185189	-0.974428
ATP5G1	516	ENSG00000159199	-0.716562
PTGER2	5732	ENSG00000125384	1.19536
NUP85	79902	ENSG00000125450	-0.550513
PLEKHB2	55041	ENSG00000115762	1.3555
TRIAP1	51499	ENSG00000170855	-0.480768
ANKRD10	55608	ENSG00000088448	-1.10474
CAMTA1	23261	ENSG00000171735	-0.815197
KLHDC7B	113730	ENSG00000130487	2.73104
AGPAT4-IT1	79992	ENSG00000279355	-1.39588
RUFY3	22902	NA	1.19777
POP5	51367	ENSG00000167272	-0.686783
DERA	51071	ENSG00000023697	0.406227
VASH1	22846	ENSG00000071246	1.1227
ADD1	118	ENSG00000087274	-0.418795
UPF1	5976	ENSG00000005007	-0.638457
HELQ	113510	ENSG00000163312	-0.586047
HILPDA	29923	ENSG00000135245	-1.21752
ILKAP	80895	ENSG00000132323	-0.536531
HDHD2	84064	ENSG00000167220	-0.640427
PLA2G12A	81579	ENSG00000123739	-0.979494
INPP5F	22876	ENSG00000198825	-0.975038
LAMB2	3913	ENSG00000172037	-1.38015
PDZRN4	29951	ENSG00000165966	-1.93095
POLR2G	5436	ENSG00000168002	-0.370226
SECISBP2	79048	ENSG00000187742	-0.661232
BCCIP	56647	ENSG00000107949	-1.10915
ASAP1	50807	ENSG00000153317	0.383743
BAG5	9529	ENSG00000166170	0.942817
GMPS	8833	ENSG00000163655	-1.00359
ITGAE	3682	ENSG00000083457	-1.11653
KLHL28	54813	ENSG00000179454	0.692688
MIS18A	54069	ENSG00000159055	0.712718
NAA16	79612	ENSG00000172766	-0.522306
RAPGEF2	9693	ENSG00000109756	0.686014
QKI	9444	ENSG00000112531	1.26266
LRRC69	100130742	ENSG00000214954	-1.09517
ADAT1	23536	ENSG00000065457	-1.00137
OSBPL8	114882	ENSG00000091039	0.605536
USP33	23032	ENSG00000077254	0.921075
TRIM27	5987	NA	-0.425269
CDK5RAP2	55755	ENSG00000136861	-0.920494
MED13L	23389	ENSG00000123066	0.818984
RIT1	6016	ENSG00000143622	1.54577
BMPR1A	657	ENSG00000107779	-0.715869
GRB2	2885	ENSG00000177885	1.60831
IPO7	10527	ENSG00000205339	-0.571946
CCNL2	81669	ENSG00000221978	-0.989392
MYO1B	4430	ENSG00000128641	-1.21203
ANKRD11	29123	ENSG00000167522	1.40744
ADARB1	104	ENSG00000197381	-0.908624
LZTR1	8216	ENSG00000099949	-0.975123
AGPS	8540	ENSG00000018510	0.662707
OSTM1	28962	ENSG00000081087	1.40143
PSMC2	5701	ENSG00000161057	0.253941
NKTR	4820	ENSG00000114857	1.15247
HNRNPA1	3178	NA	-1.20874
SOX5	6660	ENSG00000134532	1.20083
ZNF263	10127	ENSG00000006194	-0.834258
ITGB1BP1	9270	ENSG00000119185	-0.737523
CEP192	55125	ENSG00000101639	-0.670172
CEP164	22897	ENSG00000110274	-0.700351
AKT3	10000	NA	-0.716861
CEP78	84131	ENSG00000148019	-1.54433
SDCBP	6386	ENSG00000137575	0.425218
MRC2	9902	ENSG00000011028	-1.2213
ZNF585A	199704	ENSG00000196967	-0.461614
LOC101929243	101929243	ENSG00000272288	-0.264959
PRDM6	93166	ENSG00000061455	-1.49489
PLEK	5341	ENSG00000115956	1.9731
PPP1R3E	90673	ENSG00000235194	-0.679461
ZIC1	7545	ENSG00000152977	-0.829142
POLR3E	55718	ENSG00000058600	-0.716551
FER	2241	ENSG00000151422	-0.382664
PRKAB2	5565	ENSG00000131791	-1.15635
ANKRD32	84250	ENSG00000133302	0.526873
NFAT5	10725	ENSG00000102908	1.22423
SLC16A7	9194	ENSG00000118596	-0.853234
SMARCA4	6597	ENSG00000127616	-0.937019
HVCN1	84329	ENSG00000122986	0.964102
UBE4B	10277	ENSG00000130939	-0.530365
PAG1	55824	ENSG00000076641	0.749924
RNASEH2C	84153	ENSG00000172922	-0.902579
PWWP2A	114825	ENSG00000170234	-1.14734
CACNA2D1	781	ENSG00000153956	-1.04098
DTD2	112487	ENSG00000129480	-0.621654
NUTF2	10204	ENSG00000102898	1.37076
PNISR	25957	ENSG00000132424	1.08191
SOCS5	9655	ENSG00000171150	-0.46171
BAZ2A	11176	ENSG00000076108	0.681521
CWC15	51503	ENSG00000150316	0.434992
CYTIP	9595	ENSG00000115165	1.25399
HSPD1	3329	ENSG00000144381	-0.566744
SRPX	8406	ENSG00000101955	-0.94932
COL11A2	1302	NA	0.705297
SIX4	51804	ENSG00000100625	-1.48859
LRCH1	23143	ENSG00000136141	0.476861
NRIP1	8204	ENSG00000180530	1.02412
ORC5	5001	ENSG00000164815	-0.73888
MSL1	339287	ENSG00000188895	-0.599005
SCN4B	6330	ENSG00000177098	-1.67261
FPR3	2359	ENSG00000187474	1.21457
KRR1	11103	ENSG00000111615	-0.664682
ARF1	375	ENSG00000143761	0.410426
MRPS10	55173	ENSG00000048544	0.727264
FBXO17	115290	ENSG00000269190	-0.94931
SH3PXD2A	9644	ENSG00000107957	-1.37926
GPALPP1	55425	ENSG00000133114	-0.642073
RECQL	5965	ENSG00000004700	0.658204
CD163	9332	ENSG00000177575	0.842622
PABPC1L	80336	ENSG00000101104	-0.708639
STXBP1	6812	ENSG00000136854	-0.887207
ESD	2098	ENSG00000139684	-0.698819
NUCKS1	64710	ENSG00000069275	0.733657
ZNF141	7700	ENSG00000131127	-0.837209
AGA	175	ENSG00000038002	0.83538
COX7A1	1346	ENSG00000161281	-0.616031
NMT2	9397	ENSG00000152465	-1.38001
IFITM1	8519	ENSG00000185885	1.17626
SNAP23	8773	ENSG00000092531	1.08508
ZMAT3	64393	ENSG00000172667	-1.01432
CECR1	51816	ENSG00000093072	1.33516
HDGFRP3	50810	ENSG00000166503	-1.23678
IDH3B	3420	ENSG00000101365	-0.513307
KLC1	3831	ENSG00000126214	-0.405826
VKORC1	79001	ENSG00000167397	-1.15559
TTC19	54902	ENSG00000011295	-0.70694
UGGT2	55757	ENSG00000102595	-0.848959
VPS13B	157680	ENSG00000132549	1.36712
CLOCK	9575	ENSG00000134852	-1.1405
GALNT11	63917	ENSG00000178234	-0.532115
LGALS9	3965	NA	1.70904
RIOK3	8780	ENSG00000101782	1.97721
COL1A2	1278	ENSG00000164692	-1.30674
ATXN2	6311	ENSG00000204842	-0.762203
UTP15	84135	ENSG00000164338	-0.625576
BRWD1	54014	ENSG00000185658	-0.756663
HOXA11	3207	ENSG00000005073	-0.691029
TMEM138	51524	ENSG00000149483	-0.517609
EEF2	1938	ENSG00000167658	-0.607594
EVI2B	2124	ENSG00000185862	1.59049
MLEC	9761	ENSG00000110917	0.902627
RAB12	201475	ENSG00000206418	0.555648
EVI2A	2123	ENSG00000126860	1.15281
MTMR9	66036	ENSG00000104643	-0.577329
KCNE4	23704	ENSG00000152049	-1.76399
PTK2B	2185	ENSG00000120899	1.05328
RANBP10	57610	ENSG00000141084	-0.532444
ANKRD44	91526	ENSG00000065413	0.357224
SMAD5	4090	ENSG00000113658	1.07526
THRB	7068	ENSG00000151090	-1.56931
YWHAH	7533	ENSG00000128245	1.64414
EIF4EBP2	1979	ENSG00000148730	-0.575109
CEP68	23177	ENSG00000011523	0.648087
ENTPD4	9583	ENSG00000197217	0.980187
SNX10	29887	ENSG00000086300	1.71574
DGKH	160851	ENSG00000102780	1.52073
TRMT10B	158234	ENSG00000165275	-0.31291
SNAPC4	6621	ENSG00000165684	-0.670491
CROCCP2	84809	NA	-1.59324
MACF1	23499	ENSG00000127603	-0.39687
PSMC5	5705	ENSG00000087191	-0.53753
SMIM10L1	100129361	ENSG00000276665	-0.343524
PLEKHF2	79666	ENSG00000175895	1.41014
RNF13	11342	ENSG00000082996	1.107
TMEM161A	54929	ENSG00000064545	-0.517085
OSBPL11	114885	ENSG00000144909	0.705669
ACER3	55331	ENSG00000078124	-1.15237
RAB11FIP5	26056	ENSG00000135631	-0.747242
TIMP2	7077	ENSG00000035862	-0.761907
ARL15	54622	ENSG00000185305	-0.977224
ZNF385D	79750	ENSG00000151789	-1.19593
MED23	9439	ENSG00000112282	-0.444722
PHPT1	29085	ENSG00000054148	-0.484929
THOC2	57187	ENSG00000125676	-0.421821
LONRF3	79836	ENSG00000175556	-0.426126
MED28	80306	ENSG00000118579	-0.741699
KIF1C	10749	ENSG00000129250	-1.03558
WASL	8976	ENSG00000106299	1.248
SLC25A46	91137	ENSG00000164209	-0.523989
EBF1	1879	ENSG00000164330	-0.884404
FHL2	2274	ENSG00000115641	-1.2063
TMEM261	90871	ENSG00000137038	-1.17428
PALM2	114299	ENSG00000243444	-1.42225
RPL22	6146	ENSG00000116251	-0.34857
CISD1	55847	ENSG00000122873	-0.930802
TTC28	23331	ENSG00000100154	-0.797127
G3BP1	10146	ENSG00000145907	0.820769
ADAMTS6	11174	ENSG00000049192	-1.29016
HDAC4	9759	ENSG00000068024	-0.804547
PSMD1	5707	ENSG00000173692	-0.545325
38777	10299	ENSG00000145495	0.467199
DCAF16	54876	ENSG00000163257	-0.892888
TARBP1	6894	ENSG00000059588	-0.521559
ZRANB2	9406	ENSG00000132485	-0.698393
KIAA0895L	653319	ENSG00000196123	-0.737876
EMILIN2	84034	ENSG00000132205	1.02513
FNDC3A	22862	ENSG00000102531	0.784702
LOC100129034	100129034	NA	-0.614988
NBPF1	55672	NA	-0.71892
RECK	8434	ENSG00000122707	-0.549647
TP53INP2	58476	ENSG00000078804	-0.641515
TRIM41	90933	ENSG00000146063	-0.735494
FSTL1	11167	ENSG00000163430	-0.878663
SLC30A5	64924	ENSG00000145740	-0.633329
SRRM2	23524	ENSG00000167978	-0.854992
MAT2A	4144	ENSG00000168906	-0.680603
LAPTM4B	55353	ENSG00000104341	-1.48062
PDGFRL	5157	ENSG00000104213	-1.052
DESI2	51029	NA	-0.658623
MTPAP	55149	ENSG00000107951	1.86993
UBR2	23304	ENSG00000024048	0.559684
MIR143HG	728264	ENSG00000249669	-1.499
SLC2A5	6518	ENSG00000142583	1.61144
SNRPB	6628	ENSG00000125835	0.655811
TIA1	7072	ENSG00000116001	-0.636635
CHD6	84181	ENSG00000124177	-0.470087
IFT43	112752	ENSG00000119650	-0.647728
LINC01355	100996511	NA	-1.3581
SFPQ	6421	ENSG00000116560	-1.02127
TAPT1-AS1	202020	ENSG00000263327	-1.45868
ZNF540	163255	ENSG00000171817	-1.0081
PSMB5	5693	ENSG00000100804	-0.750686
KLHL22	84861	ENSG00000099910	-0.989404
SMCHD1	23347	ENSG00000101596	0.834536
PRRC1	133619	ENSG00000164244	0.96059
PCYOX1	51449	ENSG00000116005	0.945178
SLC31A2	1318	ENSG00000136867	1.52856
TENM1	10178	ENSG00000009694	-2.04795
METRN	79006	ENSG00000103260	-1.13303
SLC30A6	55676	ENSG00000152683	-0.407547
AIMP1	9255	ENSG00000164022	-0.750101
RPL10A	4736	ENSG00000198755	-0.570694
ECHS1	1892	ENSG00000127884	-0.469994
FBXO9	26268	ENSG00000112146	-0.403759
NDEL1	81565	ENSG00000166579	-0.450221
CRTAP	10491	ENSG00000170275	-1.03285
CSTF3	1479	ENSG00000176102	-0.417466
CYP1A2	1544	ENSG00000140505	0.710834
HACD3	51495	ENSG00000074696	-0.661605
CD86	942	ENSG00000114013	1.19787
HOXD8	3234	ENSG00000175879	-0.814194
LOC338620	338620	NA	-1.13235
NBAS	51594	ENSG00000151779	-0.710078
XIST	7503	ENSG00000229807	-1.16538
TRAM1L1	133022	ENSG00000174599	-0.447292
LAP3	51056	ENSG00000002549	1.40517
BET1L	51272	ENSG00000177951	-1.12639
IBA57	200205	ENSG00000181873	-1.03609
PI4KA	5297	ENSG00000241973	-0.449735
PIK3R1	5295	ENSG00000145675	1.40926
C21orf2	755	ENSG00000160226	-0.499295
CRY1	1407	ENSG00000008405	-0.977171
GSPT1	2935	ENSG00000103342	-0.52979
IWS1	55677	ENSG00000163166	-0.511609
BTN3A3	10384	ENSG00000111801	1.07262
KLHL6	89857	ENSG00000172578	0.319028
LINC00938	400027	ENSG00000273015	-0.796169
PHF3	23469	ENSG00000118482	0.880108
PIK3IP1	113791	ENSG00000100100	1.22154
SLC39A8	64116	ENSG00000138821	2.56756
ST6GALNAC5	81849	ENSG00000117069	-0.664807
USP22	23326	ENSG00000124422	-0.768982
CLN8	2055	NA	-1.15093
KIAA1324L	222223	ENSG00000164659	-2.17024
SAAL1	113174	ENSG00000166788	-0.533685
MBD4	8930	ENSG00000129071	0.587463
ALG13	79868	ENSG00000101901	-1.07437
DNAJC21	134218	ENSG00000168724	-0.567594
SYNPO	11346	ENSG00000171992	-0.718825
MAFB	9935	ENSG00000204103	0.633006
MZT1	440145	ENSG00000204899	-0.413964
ARHGAP28	79822	ENSG00000088756	-0.920033
BCL6	604	ENSG00000113916	-1.55573
CCDC130	81576	ENSG00000104957	-0.452342
CYP2R1	120227	ENSG00000186104	-0.744599
FRK	2444	ENSG00000111816	-1.5883
HSPH1	10808	ENSG00000120694	-0.641493
NCR3LG1	374383	ENSG00000188211	-0.433617
RNF125	54941	ENSG00000101695	0.603589
SART3	9733	ENSG00000075856	0.952956
SS18L1	26039	ENSG00000184402	-0.767788
UBE2Z	65264	ENSG00000159202	0.952647
ATG7	10533	ENSG00000197548	0.792059
MAGI2-AS3	100505881	ENSG00000234456	-1.6457
KBTBD2	25948	ENSG00000170852	1.05466
DOCK6	57572	ENSG00000130158	-1.65491
HADHA	3030	ENSG00000084754	-0.559238
TUBB2A	7280	ENSG00000137267	-1.76289
EPM2AIP1	9852	ENSG00000178567	-0.387697
C19orf66	55337	ENSG00000130813	0.617578
MYO6	4646	ENSG00000196586	-0.871924
ZFP82	284406	ENSG00000181007	-0.550752
MINOS1	440574	ENSG00000173436	-0.5889
BRD7	29117	ENSG00000166164	0.847394
CAD	790	ENSG00000084774	-1.51648
LRRC37A3	374819	ENSG00000176809	-1.21246
ZNF23	7571	ENSG00000167377	-0.849989
CAMSAP1	157922	ENSG00000130559	0.770126
CDK12	51755	ENSG00000167258	0.870638
ELP2	55250	ENSG00000134759	-0.977487
EFHC1	114327	ENSG00000096093	-1.12125
CHPT1	56994	ENSG00000111666	0.573421
KSR1	8844	ENSG00000141068	-1.14076
GK5	256356	NA	-1.06448
IL6R	3570	ENSG00000160712	0.812121
KCTD3	51133	ENSG00000136636	-0.795391
ATP6V1B2	526	ENSG00000147416	0.554363
AUTS2	26053	ENSG00000158321	-1.42725
FAM50A	9130	ENSG00000071859	-0.956752
GPBP1	65056	ENSG00000062194	-0.395066
PTEN	5728	ENSG00000171862	-0.627742
MLLT6	4302	ENSG00000275023	-0.899336
LOC286437	286437	NA	-1.47892
SNAPC3	6619	ENSG00000164975	0.985403
ULK4	54986	ENSG00000168038	0.991149
TGOLN2	10618	ENSG00000152291	0.924077
C6orf89	221477	ENSG00000198663	0.584436
CITED2	10370	ENSG00000164442	2.01361
RPS9	6203	NA	-0.352768
SEC62	7095	ENSG00000008952	-0.477616
TAF1D	79101	ENSG00000166012	-1.21915
MAPK14	1432	ENSG00000112062	1.73358
MYH10	4628	ENSG00000133026	-1.63839
PLCG2	5336	NA	1.09308
PTS	5805	ENSG00000150787	-0.48458
SLMO2	51012	ENSG00000101166	0.953635
DCTD	1635	ENSG00000129187	-0.444373
EIF2B3	8891	ENSG00000070785	-0.54082
LOC100289058	100289058	NA	-1.70469
YARS	8565	ENSG00000134684	-0.617275
DIAPH1	1729	ENSG00000131504	0.941855
ZNF417	147687	ENSG00000173480	-0.838624
MAN1C1	57134	ENSG00000117643	-1.11858
NFRKB	4798	ENSG00000170322	-0.668426
SLC8A1	6546	ENSG00000183023	1.57191
RTP4	64108	ENSG00000136514	1.77927
IL12RB1	3594	ENSG00000096996	1.54812
NDFIP1	80762	ENSG00000131507	0.707035
LTN1	26046	ENSG00000198862	1.17956
AAGAB	79719	ENSG00000103591	-0.544191
CSRNP2	81566	ENSG00000110925	-0.910901
THY1	7070	ENSG00000154096	-2.44502
DNAJA2	10294	ENSG00000069345	0.561342
MKLN1	4289	ENSG00000128585	-0.866102
HNRNPLL	92906	ENSG00000143889	0.683748
TRIM6	117854	ENSG00000121236	0.857431
ZMYND8	23613	ENSG00000101040	0.809505
CCT2	10576	ENSG00000166226	-0.416724
HAUS2	55142	ENSG00000137814	0.633142
FRAT1	10023	ENSG00000165879	0.90513
RASSF8-AS1	100506451	ENSG00000246695	-1.29347
CDC16	8881	ENSG00000130177	-0.555857
AMZ2	51321	ENSG00000196704	-0.277995
EZR	7430	ENSG00000092820	1.45156
LACC1	144811	ENSG00000179630	1.43052
PAN2	9924	ENSG00000135473	-0.511947
PREPL	9581	ENSG00000138078	-0.98144
SELK	58515	ENSG00000113811	0.704765
VSTM4	196740	ENSG00000165633	-1.23227
FKBP7	51661	ENSG00000079150	-0.71691
CPSF3L	54973	ENSG00000127054	-0.255025
RNF10	9921	ENSG00000022840	-0.574385
SDCCAG8	10806	NA	-0.402145
NOL9	79707	ENSG00000162408	-0.501357
TNFRSF11B	4982	ENSG00000164761	-1.75726
ZHX3	23051	ENSG00000174306	-0.783963
RPL37	6167	ENSG00000145592	-0.368683
ZNF436-AS1	148898	ENSG00000249087	-0.384047
B4GALT4	8702	ENSG00000121578	-0.568568
CDC5L	988	ENSG00000096401	0.616097
TXNRD2	10587	ENSG00000184470	-0.695302
APOL2	23780	ENSG00000128335	0.633477
POLR1C	9533	ENSG00000171453	-1.00311
VAMP5	10791	ENSG00000168899	1.3039
HOMER1	9456	ENSG00000152413	-1.70252
RNF114	55905	ENSG00000124226	0.905276
SDHAF2	54949	ENSG00000167985	-0.484161
YES1	7525	ENSG00000176105	-0.749498
PPAT	5471	ENSG00000128059	-0.994403
ACBD3	64746	ENSG00000182827	0.273592
SLC37A3	84255	ENSG00000157800	-1.17853
B4GAT1	11041	ENSG00000174684	-0.442337
GOLGA8A	23015	ENSG00000215252	-1.13441
INTS4	92105	ENSG00000149262	-0.3941
EWSR1	2130	ENSG00000182944	0.45797
SPCS3	60559	ENSG00000129128	1.48585
ZNF573	126231	ENSG00000189144	-1.14879
DR1	1810	ENSG00000117505	0.634824
ERCC3	2071	ENSG00000163161	-0.506462
LACTB	114294	ENSG00000103642	0.724597
SLAMF8	56833	ENSG00000158714	3.20462
SIPA1L2	57568	ENSG00000116991	-0.546265
ABL2	27	ENSG00000143322	-0.859509
ANAPC7	51434	ENSG00000196510	-0.307912
MLH1	4292	ENSG00000076242	-0.336521
PSMA7	5688	ENSG00000101182	-0.474782
FAM193A	8603	ENSG00000125386	-0.55001
CHSY1	22856	ENSG00000131873	-0.983125
EIF1	10209	ENSG00000173812	-0.461074
EOGT	285203	ENSG00000163378	-0.693771
SERPINF1	5176	ENSG00000132386	-1.04889
GFPT1	2673	ENSG00000198380	0.470758
RCAN2	10231	ENSG00000172348	-1.26761
CDS2	8760	ENSG00000101290	0.557946
NSUN5	55695	ENSG00000130305	-0.68856
SIN3B	23309	ENSG00000127511	-0.815474
TCEAL4	79921	ENSG00000133142	-0.714423
EBLN2	55096	ENSG00000255423	-0.679942
AMD1	262	ENSG00000123505	-0.426794
DGKE	8526	ENSG00000153933	-0.889377
LGALS3	3958	ENSG00000131981	1.21162
TNFRSF19	55504	ENSG00000127863	-1.50168
TPM4	7171	ENSG00000167460	1.38826
MRPL51	51258	ENSG00000111639	-0.466451
SP1	6667	ENSG00000185591	1.66226
FOXC1	2296	ENSG00000054598	-1.25982
PLCE1	51196	ENSG00000138193	-1.06579
ELN	2006	ENSG00000049540	-2.91935
HGF	3082	ENSG00000019991	-1.42315
MIEF1	54471	ENSG00000100335	-0.541033
TM7SF3	51768	ENSG00000064115	-0.754226
KMT2A	4297	ENSG00000118058	-0.67784
MFSD6	54842	ENSG00000151690	1.18691
SRGAP2	23380	ENSG00000266028	1.3217
CSF2RB	1439	ENSG00000100368	1.28033
GPM6B	2824	ENSG00000046653	-2.46892
MIRLET7D	406886	ENSG00000199133	-1.16921
SUMF1	285362	ENSG00000144455	-0.956458
TRAPPC12	51112	ENSG00000171853	-0.682433
ZBTB7C	201501	ENSG00000184828	-0.846815
ZFYVE28	57732	ENSG00000159733	0.925356
CTBS	1486	ENSG00000117151	0.482069
NPR3	4883	ENSG00000113389	-2.13488
RNF115	27246	ENSG00000265491	0.767713
CDC123	8872	ENSG00000151465	-0.365841
ACTR3	10096	ENSG00000115091	0.506901
NDUFA10	4705	ENSG00000130414	-0.708135
SLC35B2	347734	ENSG00000157593	-0.822624
DDX56	54606	ENSG00000136271	-0.944046
MCOLN2	255231	ENSG00000153898	0.989318
FAM98A	25940	ENSG00000119812	-0.748898
PTRH2	51651	ENSG00000141378	-0.576994
NADK	65220	ENSG00000008130	0.675252
VMA21	203547	ENSG00000160131	-0.387334
CAND2	23066	ENSG00000144712	-0.410837
ADCY2	108	ENSG00000078295	-1.07591
SEC22C	9117	ENSG00000093183	0.875752
NXT2	55916	ENSG00000101888	0.871265
ZNF322	79692	ENSG00000181315	-0.431487
AK6	102157402	NA	-0.299674
IMMP1L	196294	ENSG00000148950	-0.957871
BLVRA	644	ENSG00000106605	0.692365
BUB3	9184	ENSG00000154473	0.565373
CCT4	10575	ENSG00000115484	-0.387476
EIF2D	1939	ENSG00000143486	-0.410518
MICB	4277	NA	1.10574
SGCB	6443	ENSG00000163069	-1.07668
LRRC16A	55604	ENSG00000079691	1.00355
MRPS18C	51023	ENSG00000163319	0.409825
TRIM21	6737	ENSG00000132109	1.04887
ZNF607	84775	ENSG00000198182	-0.381843
USP15	9958	ENSG00000135655	0.751489
KLF3	51274	ENSG00000109787	0.971082
METTL14	57721	ENSG00000145388	0.501587
MXRA7	439921	ENSG00000182534	-0.949334
NGRN	51335	ENSG00000182768	-0.571056
RWDD4	201965	ENSG00000182552	-0.560092
CHD4	1108	ENSG00000111642	-0.70262
MBNL1	4154	ENSG00000152601	1.69374
DDX47	51202	ENSG00000213782	-0.268293
CCNT1	904	ENSG00000129315	0.742307
MORF4L2	9643	ENSG00000123562	-0.355236
KDELR2	11014	ENSG00000136240	-1.40347
ANK3	288	ENSG00000151150	-1.81046
ENSA	2029	ENSG00000143420	0.997802
MRPL30	51263	NA	0.99509
PRELP	5549	ENSG00000188783	-2.10663
RBL2	5934	ENSG00000103479	1.44217
SPIDR	23514	ENSG00000164808	-0.739729
RBM10	8241	ENSG00000182872	-0.731942
BACE2	25825	ENSG00000182240	-1.13927
DSTN	11034	ENSG00000125868	-0.593167
IKZF1	10320	ENSG00000185811	2.41238
S100A9	6280	ENSG00000163220	1.98216
STAC3	246329	ENSG00000185482	0.555465
FAM173B	134145	ENSG00000150756	-0.626352
CTAGE5	4253	ENSG00000150527	-1.17882
ABCA1	19	ENSG00000165029	1.24566
FAM98B	283742	ENSG00000171262	-0.331249
GSTM3	2947	ENSG00000134202	-1.27156
KAT2A	2648	ENSG00000108773	-0.953181
ARL6IP6	151188	ENSG00000177917	0.645755
TBC1D20	128637	ENSG00000125875	-0.76652
DUSP8	1850	NA	0.351452
AP5M1	55745	ENSG00000053770	0.325857
TBPL1	9519	ENSG00000028839	-0.611528
C5orf24	134553	ENSG00000181904	-0.606959
DHX38	9785	ENSG00000140829	-0.452122
CAND1	55832	ENSG00000111530	-0.433874
EPB41L5	57669	ENSG00000115109	-1.02919
EXOC6B	23233	ENSG00000144036	-1.0121
CRIM1	51232	NA	1.22378
RCCD1	91433	ENSG00000166965	-0.46829
SCARB1	949	ENSG00000073060	0.499771
FAM120AOS	158293	ENSG00000188938	1.39049
MTSS1	9788	ENSG00000170873	0.714851
FOXJ3	22887	ENSG00000198815	-0.523392
SLC35D1	23169	ENSG00000116704	-0.68744
TMPO	7112	ENSG00000120802	0.624223
UBC	7316	ENSG00000150991	0.374709
TMEM70	54968	ENSG00000175606	0.492578
PQLC2	54896	ENSG00000040487	-0.81028
FLVCR2	55640	ENSG00000119686	0.711437
PDE4D	5144	ENSG00000113448	-1.97002
PDGFD	80310	ENSG00000170962	-0.730859
TAPBPL	55080	ENSG00000139192	0.958603
RUVBL1	8607	ENSG00000175792	-0.686332
PPM1K	152926	ENSG00000163644	1.22528
RPS27A	6233	ENSG00000143947	0.685828
HAS2	3037	ENSG00000170961	-1.74269
IL13RA2	3598	ENSG00000123496	-1.98651
RAB28	9364	ENSG00000157869	-0.552849
MBTPS1	8720	ENSG00000140943	-0.420154
ATRX	546	ENSG00000085224	-0.542811
ELL3	80237	ENSG00000128886	-0.596647
ZNF697	90874	ENSG00000143067	-0.654715
DNM1	1759	ENSG00000106976	-1.30391
ING3	54556	ENSG00000071243	0.633444
KLHDC3	116138	ENSG00000124702	0.843784
NAT10	55226	ENSG00000135372	-0.702613
ZNF30	90075	ENSG00000168661	-0.884692
CA5BP1	340591	ENSG00000186312	-0.912389
CLINT1	9685	ENSG00000113282	1.0406
CSRNP3	80034	ENSG00000178662	-0.933654
DBT	1629	ENSG00000137992	-0.747964
HMGCS1	3157	ENSG00000112972	-0.594237
LAMA5	3911	ENSG00000130702	-0.629661
LRRFIP1	9208	ENSG00000124831	0.559431
SP3	6670	ENSG00000172845	-1.35116
TDG	6996	ENSG00000139372	-0.571384
TRAK1	22906	ENSG00000182606	0.449045
TTC26	79989	ENSG00000105948	-0.403449
YIPF6	286451	ENSG00000181704	-0.483777
ZFR	51663	ENSG00000056097	0.937356
CD84	8832	ENSG00000066294	2.48759
PITRM1	10531	ENSG00000107959	-0.86987
CFAP20	29105	ENSG00000070761	-0.370848
VPS16	64601	ENSG00000215305	-0.624596
CXorf21	80231	ENSG00000120280	1.29638
PRPF4B	8899	NA	-0.767108
MYH11	4629	NA	-1.21239
CCNB1IP1	57820	ENSG00000100814	-0.862724
RPL32P3	132241	ENSG00000251474	-0.81176
COL6A3	1293	ENSG00000163359	-0.803682
PRIMPOL	201973	ENSG00000164306	-0.286762
BNC2	54796	ENSG00000173068	-1.22746
TMEM168	64418	ENSG00000146802	-0.686761
NDUFAF6	137682	ENSG00000156170	-0.460709
SERTAD4	56256	ENSG00000082497	-2.04821
ADAT2	134637	ENSG00000189007	-1.03341
RDH13	112724	NA	-1.00305
[truncated: 4,498 more rows]

## Sheet: Supplementary Data 2
Data S2. List of DEGs identified in GSE36700 synovium RA vs OA sig by FDR < 0.2: 3842(1484 UP, 2358 DOWN)
geneSymbol	geneEntrezID	geneEnsembl	LIMMA.logFC
MARCH2	54996	ENSG00000117791	-0.393354
MARCH6	10299	ENSG00000145495	0.555452
SEPT1	1731	ENSG00000180096	1.48812
SEPT6	23157	ENSG00000125354	1.68024
SEPT7	989	ENSG00000122545	1.10377
SEPT8	23176	ENSG00000164402	-0.705916
SEP15	9403	ENSG00000183291	-0.45882
AACS	65985	ENSG00000081760	-0.550496
AADAT	51166	ENSG00000109576	-0.296598
AAGAB	79719	ENSG00000103591	-0.390307
AAK1	22848	ENSG00000115977	0.273022
AAMDC	28971	ENSG00000087884	-0.784639
AASDH	132949	ENSG00000157426	1.06529
AASS	10157	ENSG00000008311	-0.856642
AATBC	284837	ENSG00000215458	0.690442
ABCA11P	79963	ENSG00000251595	-0.54083
ABCA3	21	ENSG00000167972	-0.58949
ABCB6	10058	ENSG00000115657	-0.731394
ABCC3	8714	ENSG00000108846	-1.20589
ABCC6	368	ENSG00000091262	-1.07572
ABCD4	5826	ENSG00000119688	-0.287456
ABCE1	6059	ENSG00000164163	-0.504481
ABCF2	10061	ENSG00000033050	-0.56339
ABHD2	11057	ENSG00000140526	-0.330345
ABHD5	51099	ENSG00000011198	-0.397517
ABHD6	57406	ENSG00000163686	-0.834955
ABI2	10152	ENSG00000138443	-0.281747
ABL2	27	ENSG00000143322	-0.534161
ABR	29	NA	-1.01114
ABTB1	80325	ENSG00000114626	0.758911
ACACA	31	NA	-0.548755
ACADVL	37	ENSG00000072778	-0.895518
ACAP1	9744	ENSG00000072818	2.14024
ACBD6	84320	ENSG00000230124	-0.622951
ACE	1636	ENSG00000159640	0.636105
ACER3	55331	ENSG00000078124	-0.409911
ACKR3	57007	ENSG00000144476	-2.15739
ACOX1	51	ENSG00000161533	-0.526612
ACOX2	8309	ENSG00000168306	-0.33138
ACOXL	55289	ENSG00000153093	0.957645
ACP1	52	ENSG00000143727	-0.362135
ACSF2	80221	ENSG00000167107	0.564938
ACSF3	197322	ENSG00000176715	0.347245
ACSL3	2181	ENSG00000123983	-0.759008
ACSL4	2182	ENSG00000068366	-0.991515
ACSL5	51703	ENSG00000197142	0.882473
ACTL6A	86	ENSG00000136518	-0.324336
ACTR10	55860	ENSG00000131966	-0.387127
ACTR1A	10121	ENSG00000138107	-0.673354
ACTR2	10097	ENSG00000138071	1.46561
ACTR3	10096	ENSG00000115091	0.467178
ACTR3B	57180	ENSG00000133627	-0.627976
ACTRT3	84517	ENSG00000184378	-0.412805
ACVR2B	93	ENSG00000114739	0.531642
ADA	100	ENSG00000196839	0.5555
ADAM10	102	ENSG00000137845	-0.548024
ADAM23	8745	ENSG00000114948	-0.669027
ADAM28	10863	ENSG00000042980	2.52915
ADAM8	101	ENSG00000151651	1.38224
ADAM9	8754	ENSG00000168615	-0.882904
ADAMDEC1	27299	ENSG00000134028	5.67002
ADAMTS15	170689	ENSG00000166106	-1.18294
ADAMTS16	170690	ENSG00000145536	-1.79762
ADAMTS3	9508	ENSG00000156140	-1.83897
ADAMTS5	11096	ENSG00000154736	-0.729029
ADAMTS6	11174	ENSG00000049192	-1.03665
ADAMTS9	56999	ENSG00000163638	-0.645781
ADAMTSL1	92949	ENSG00000178031	-0.928383
ADAMTSL2	9719	ENSG00000197859	-0.542784
ADAMTSL4	54507	ENSG00000143382	0.640733
ADCY2	108	ENSG00000078295	-1.50001
ADD1	118	ENSG00000087274	0.569781
ADGRA3	166647	ENSG00000152990	-1.38516
ADGRE2	30817	ENSG00000127507	1.05748
ADGRE5	976	ENSG00000123146	0.904627
ADGRG2	10149	ENSG00000173698	-2.0366
ADGRL1	22859	ENSG00000072071	-0.633814
ADI1	55256	ENSG00000182551	-0.477508
ADIPOR2	79602	ENSG00000006831	-0.629263
ADK	132	ENSG00000156110	-0.657152
ADM5	199800	ENSG00000224420	-0.35778
ADNP2	22850	ENSG00000101544	0.451859
ADO	84890	ENSG00000181915	-0.358589
ADORA3	140	ENSG00000121933	-2.54859
ADRBK2	157	ENSG00000100077	0.995162
ADRM1	11047	ENSG00000130706	0.763013
ADSSL1	122622	ENSG00000185100	-1.75588
AFF4	27125	ENSG00000072364	-0.637467
AGFG1	3267	ENSG00000173744	-0.838603
AGO1	26523	ENSG00000092847	0.935937
AGO2	27161	ENSG00000123908	0.524889
AGO3	192669	ENSG00000126070	0.92256
AGPAT3	56894	ENSG00000160216	0.655119
AGPAT4	56895	ENSG00000026652	-0.991084
AGPAT6	137964	ENSG00000158669	-0.26849
AGPS	8540	ENSG00000018510	-0.61664
AGT	183	ENSG00000135744	-1.1875
AHCYL1	10768	ENSG00000168710	-0.891544
AHCYL2	23382	ENSG00000158467	-0.380956
AHI1	54806	ENSG00000135541	-0.455034
AHNAK2	113146	ENSG00000185567	-0.91525
AIFM1	9131	ENSG00000156709	-0.625049
AIG1	51390	ENSG00000146416	-0.459274
AIM1	202	ENSG00000112297	1.11077
AIM2	9447	ENSG00000163568	3.02634
AIMP2	7965	ENSG00000106305	-0.625765
AK1	203	ENSG00000106992	-1.02021
AK2	204	NA	0.900294
AK3	50808	ENSG00000147853	-0.354751
AK4	205	ENSG00000162433	-0.827548
AK9	221264	ENSG00000155085	0.272835
AKAP13	11214	ENSG00000170776	0.352586
AKAP8	10270	ENSG00000105127	0.27236
AKIP1	56672	ENSG00000166452	-0.602794
AKIRIN1	79647	ENSG00000174574	0.707751
AKIRIN2	55122	ENSG00000135334	0.713058
AKNA	80709	ENSG00000106948	1.74185
AKR7A2	8574	ENSG00000053371	-0.768946
AKR7A3	22977	ENSG00000162482	-0.631214
AKT3	10000	NA	-0.615091
ALAD	210	ENSG00000148218	-0.596444
ALDH18A1	5832	ENSG00000059573	-0.471538
ALDH1A3	220	ENSG00000184254	-1.48864
ALDH6A1	4329	ENSG00000119711	-0.563143
ALDH7A1	501	ENSG00000164904	-0.731374
ALDOA	226	ENSG00000149925	-0.484793
ALG13	79868	ENSG00000101901	-0.59286
ALG5	29880	ENSG00000120697	0.586697
ALG8	79053	ENSG00000159063	-0.735423
ALKBH2	121642	ENSG00000189046	-0.795589
ALKBH3	221120	ENSG00000166199	-0.659466
ALMS1	7840	ENSG00000116127	-0.439307
ALYREF	10189	ENSG00000183684	0.740145
AMFR	267	ENSG00000159461	-0.361639
AMICA1	120425	ENSG00000160593	0.872115
AMPD3	272	ENSG00000133805	1.50367
ANAPC5	51433	ENSG00000089053	-0.564643
ANGEL2	90806	ENSG00000174606	-0.433662
ANGPTL1	9068	ENSG00000116194	-1.02978
ANGPTL2	23452	ENSG00000136859	-1.0627
ANGPTL4	51129	ENSG00000167772	-1.61052
ANK3	288	ENSG00000151150	-2.02894
ANKH	56172	ENSG00000154122	-2.03619
ANKLE2	23141	ENSG00000176915	-0.507351
ANKMY2	57037	ENSG00000106524	-0.422864
ANKRD11	29123	ENSG00000167522	1.31151
ANKRD12	23253	ENSG00000101745	1.07438
ANKRD13A	88455	ENSG00000076513	0.650576
ANKRD13C	81573	ENSG00000118454	-0.667742
ANKRD13D	338692	ENSG00000172932	0.778407
ANKRD32	84250	ENSG00000133302	0.73036
ANKRD35	148741	ENSG00000198483	-0.983149
ANKRD36B	57730	ENSG00000196912	0.82594
ANKRD36BP2	645784	ENSG00000230006	5.19343
ANKRD44	91526	ENSG00000065413	0.896612
ANKRD49	54851	ENSG00000168876	0.486101
ANKRD50	57182	ENSG00000151458	-0.572426
ANO10	55129	ENSG00000160746	-0.577021
ANO5	203859	ENSG00000171714	-0.978747
ANPEP	290	ENSG00000166825	-0.708851
ANXA2	302	ENSG00000182718	-0.438709
ANXA2P1	303	NA	-0.917632
ANXA2P2	304	NA	-0.428399
ANXA2R	389289	ENSG00000177721	0.65553
ANXA5	308	ENSG00000164111	-0.292943
AOAH	313	ENSG00000136250	0.920055
AOC2	314	ENSG00000131480	-0.510795
AP1B1	162	ENSG00000100280	-0.557065
AP1G1	164	ENSG00000166747	0.591775
AP1S2	8905	ENSG00000182287	0.902009
AP2A1	160	ENSG00000196961	0.333812
AP2S1	1175	ENSG00000042753	-0.387402
AP3D1	8943	ENSG00000065000	0.549587
AP4M1	9179	ENSG00000221838	-0.357518
APC	324	ENSG00000134982	-0.617816
API5	8539	ENSG00000166181	-0.850041
APITD1	378708	ENSG00000175279	-0.852362
APLP2	334	ENSG00000084234	-1.14782
APOBEC3C	27350	ENSG00000244509	1.10767
APOBEC3G	60489	ENSG00000239713	1.7648
APOE	348	ENSG00000130203	-1.55883
APOL1	8542	ENSG00000100342	0.984919
APOL6	80830	ENSG00000221963	1.04473
APOPT1	84334	ENSG00000256053	-0.245894
APP	351	ENSG00000142192	-0.914353
APPBP2	10513	ENSG00000062725	-0.307789
APTX	54840	ENSG00000137074	-0.401021
AQP1	358	ENSG00000240583	-0.755566
AQR	9716	ENSG00000021776	-0.380017
AR	367	ENSG00000169083	-1.67038
ARAP2	116984	ENSG00000047365	1.37987
ARCN1	372	ENSG00000095139	-0.42293
ARG2	384	ENSG00000081181	-0.526759
ARHGAP1	392	ENSG00000175220	0.359269
ARHGAP15	55843	ENSG00000075884	1.14441
ARHGAP17	55114	ENSG00000140750	0.297275
ARHGAP18	93663	ENSG00000146376	0.841442
ARHGAP19	84986	ENSG00000213390	0.4793
ARHGAP21	57584	ENSG00000107863	-0.651852
ARHGAP25	9938	ENSG00000163219	1.52462
ARHGAP26	23092	ENSG00000145819	0.619582
ARHGAP28	79822	ENSG00000088756	-0.891442
ARHGAP30	257106	ENSG00000186517	0.804635
ARHGAP4	393	ENSG00000089820	1.1443
ARHGAP5	394	ENSG00000100852	-0.730835
ARHGAP5-AS1	84837	ENSG00000258655	-0.314055
ARHGAP9	64333	ENSG00000123329	1.69216
ARHGDIB	397	ENSG00000111348	0.78299
ARHGEF1	9138	ENSG00000076928	0.940512
ARHGEF10	9639	NA	-0.967137
ARHGEF12	23365	ENSG00000196914	-0.626656
ARHGEF2	9181	ENSG00000116584	0.933667
ARHGEF37	389337	ENSG00000183111	-0.205592
ARHGEF6	9459	ENSG00000129675	0.475209
ARID1A	8289	ENSG00000117713	0.653954
ARID2	196528	ENSG00000189079	1.40141
ARID3A	1820	ENSG00000116017	0.793318
ARID3B	10620	ENSG00000179361	0.772621
ARID4B	51742	ENSG00000054267	0.789135
ARID5A	10865	ENSG00000196843	0.711318
ARIH1	25820	ENSG00000166233	0.2834
ARIH2	10425	ENSG00000177479	-0.521488
ARL1	400	ENSG00000120805	-0.425317
ARL13B	200894	ENSG00000169379	-0.591218
ARL2	402	ENSG00000213465	-0.642407
ARL3	403	ENSG00000138175	-0.532102
ARL4C	10123	ENSG00000188042	1.24563
ARL4D	379	ENSG00000175906	-0.483806
ARL6	84100	ENSG00000113966	-0.764944
ARL6IP5	10550	ENSG00000144746	-0.328302
ARL8A	127829	ENSG00000143862	0.269727
ARMC9	80210	ENSG00000135931	-1.13823
ARMCX1	51309	ENSG00000126947	-0.66869
ARMCX2	9823	ENSG00000184867	-0.524723
ARMCX3	51566	ENSG00000102401	-0.45022
ARMCX4	100131755	ENSG00000196440	-1.31517
ARPC1A	10552	ENSG00000241685	-0.87804
ARPC5L	81873	ENSG00000136950	0.517713
ARRB1	408	ENSG00000137486	-0.514646
ARSD	414	ENSG00000006756	-1.10749
ASAH1	427	ENSG00000104763	-0.59405
ASAP1	50807	ENSG00000153317	0.899198
ASAP1-IT1	29065	NA	1.28048
ASAP3	55616	ENSG00000088280	-1.19715
ASB1	51665	ENSG00000065802	-0.624345
ASCL2	430	ENSG00000183734	0.551126
ASH1L	55870	ENSG00000116539	0.508801
ASNSD1	54529	ENSG00000138381	-0.349982
ASPH	444	ENSG00000198363	-0.819852
ASPHD2	57168	ENSG00000128203	0.706207
ASS1	445	ENSG00000130707	-1.31134
ASXL1	171023	ENSG00000171456	0.632865
ATAD1	84896	ENSG00000138138	-0.407628
ATAD3A	55210	ENSG00000197785	0.235183
ATE1	11101	ENSG00000107669	-1.01665
ATF5	22809	ENSG00000169136	0.89108
ATF7	11016	ENSG00000170653	0.529008
ATF7IP	55729	ENSG00000171681	0.590334
ATG12	9140	ENSG00000145782	-0.338822
ATG16L2	89849	ENSG00000168010	2.17775
ATIC	471	ENSG00000138363	-0.512271
ATL2	64225	ENSG00000119787	-0.252185
ATL3	25923	ENSG00000184743	-0.577628
ATP1A1	476	ENSG00000163399	-0.458723
ATP2A3	489	ENSG00000074370	2.33539
ATP2B1	490	ENSG00000070961	0.772099
ATP5F1	515	ENSG00000116459	-0.386552
ATP5J	522	ENSG00000154723	-0.495003
ATP5S	27109	ENSG00000125375	-0.463703
ATP6AP1	537	ENSG00000071553	-0.578471
ATP6V0E1	8992	ENSG00000113732	-0.48142
ATP6V1E1	529	ENSG00000131100	-0.409371
ATP8A1	10396	ENSG00000124406	1.01072
ATP8B1	5205	ENSG00000081923	-0.685895
ATPAF1	64756	ENSG00000123472	-0.345965
ATR	545	ENSG00000175054	-0.44969
ATRN	8455	ENSG00000088812	-0.614454
ATXN2	6311	ENSG00000204842	-0.462154
ATXN7	6314	ENSG00000163635	0.513584
AUH	549	ENSG00000148090	0.346294
AURKB	9212	ENSG00000178999	0.791586
AUTS2	26053	ENSG00000158321	-1.19845
AZI2	64343	ENSG00000163512	-0.651016
B2M	567	NA	1.85705
B3GALNT1	8706	ENSG00000169255	-0.962703
B3GALTL	145173	ENSG00000187676	-1.41191
B3GAT3	26229	NA	-0.813566
B3GNT7	93010	ENSG00000156966	-1.0454
B4GALT2	8704	ENSG00000117411	-0.710649
B4GALT4	8702	ENSG00000121578	-0.496301
B4GAT1	11041	ENSG00000174684	-0.465822
BACE1	23621	ENSG00000186318	-0.689461
BAG1	573	ENSG00000107262	-0.71129
BAG2	9532	ENSG00000112208	-1.0956
BAG4	9530	ENSG00000156735	-0.53022
BAG5	9529	ENSG00000166170	-0.615424
BAIAP2	10458	ENSG00000175866	-0.458695
BATF	10538	ENSG00000156127	1.09161
BAX	581	ENSG00000087088	0.849555
BAZ1A	11177	ENSG00000198604	0.579059
BAZ2A	11176	ENSG00000076108	0.648636
BBIP1	92482	ENSG00000214413	0.975025
BBS12	166379	ENSG00000181004	-0.691226
BBS9	27241	ENSG00000122507	-0.546891
BBX	56987	ENSG00000114439	-0.456616
BCAP29	55973	ENSG00000075790	-0.507101
BCAP31	10134	ENSG00000185825	-0.614257
BCAR1	9564	ENSG00000050820	-0.603886
BCAT1	586	ENSG00000060982	-1.07247
BCCIP	56647	ENSG00000107949	-0.326026
BCKDHB	594	ENSG00000083123	-0.16624
BCL11A	53335	ENSG00000119866	2.19182
BCL11B	64919	ENSG00000127152	2.7053
BCL2	596	ENSG00000171791	0.785447
BCL2A1	597	ENSG00000140379	2.12047
BCL2L11	10018	ENSG00000153094	1.13056
BCL2L2	599	ENSG00000129473	-0.699043
BCL6	604	ENSG00000113916	-0.896516
BCR	613	ENSG00000186716	-0.579799
BDH2	56898	ENSG00000164039	-0.848249
BDKRB2	624	ENSG00000168398	-0.499639
BECN1	8678	ENSG00000126581	-0.416561
BEGAIN	57596	ENSG00000183092	-1.51007
BEND6	221336	ENSG00000151917	-1.18875
BEX2	84707	ENSG00000133134	1.2283
BHLHB9	80823	ENSG00000198908	-0.370473
BICC1	80114	ENSG00000122870	-0.82489
BIN2	51411	ENSG00000110934	0.96687
BIRC3	330	ENSG00000023445	2.31215
BIRC7	79444	ENSG00000101197	-0.831225
BISPR	105221694	NA	0.693922
BIVM	54841	ENSG00000134897	-0.492625
BLNK	29760	ENSG00000095585	1.21263
BLVRA	644	ENSG00000106605	0.43652
BLZF1	8548	ENSG00000117475	-0.421935
BMP1	649	ENSG00000168487	-0.94651
BMP4	652	ENSG00000125378	-1.24256
BMP8A	353500	NA	-0.46291
BMP8B	656	ENSG00000116985	-0.525156
BMPR1A	657	ENSG00000107779	-0.880633
BMS1	9790	NA	-0.470131
BMS1P20	96610	NA	6.09658
BNC2	54796	ENSG00000173068	-0.945367
BNIP1	662	ENSG00000113734	-0.565172
BPHL	670	ENSG00000137274	-0.481246
BPTF	2186	ENSG00000171634	0.55966
BRCC3	79184	ENSG00000185515	-0.548809
BRD2	6046	NA	0.506197
BRD3	8019	ENSG00000169925	1.33849
BRD4	23476	ENSG00000141867	0.463168
BRD7	29117	ENSG00000166164	0.71294
BRD9	65980	ENSG00000028310	-0.308304
BRK1	55845	ENSG00000254999	-0.373833
BRSK1	84446	ENSG00000160469	0.730455
BSPRY	54836	ENSG00000119411	0.309325
BTBD11	121551	ENSG00000151136	-1.01888
BTBD3	22903	ENSG00000132640	-0.50458
BTC	685	ENSG00000174808	-2.74165
BTG2	7832	ENSG00000159388	1.57825
BTG3	10950	ENSG00000154640	-0.959666
BTK	695	ENSG00000010671	0.937761
BTLA	151888	ENSG00000186265	1.6784
BTN2A2	10385	ENSG00000124508	1.0176
BTN3A1	11119	ENSG00000026950	0.985944
BTN3A2	11118	ENSG00000186470	0.960374
BTN3A3	10384	ENSG00000111801	1.09402
BUB3	9184	ENSG00000154473	0.349939
BUD31	8896	ENSG00000106245	-0.299042
BYSL	705	ENSG00000112578	-0.389773
BZRAP1-AS1	100506779	ENSG00000265148	1.1181
BZW1	9689	ENSG00000082153	-0.613421
C10orf128	170371	ENSG00000204161	0.448874
C10orf2	56652	ENSG00000107815	-0.599213
C10orf54	64115	ENSG00000107738	0.520737
C11orf21	29125	ENSG00000110665	0.730898
C11orf31	280636	ENSG00000211450	0.294462
C11orf57	55216	ENSG00000150776	-0.506345
C11orf70	85016	ENSG00000137691	-1.12038
C11orf71	54494	ENSG00000180425	0.961318
C11orf74	119710	ENSG00000166352	-0.40966
C11orf95	65998	ENSG00000188070	-0.620041
C12orf29	91298	ENSG00000133641	-0.411782
C12orf43	64897	ENSG00000157895	-0.437395
C12orf76	400073	ENSG00000174456	0.482485
C14orf132	56967	NA	-0.431529
C14orf28	122525	ENSG00000179476	-0.564882
C14orf39	317761	ENSG00000179008	-0.409219
C15orf48	84419	ENSG00000166920	4.5721
C15orf52	388115	ENSG00000188549	-0.487417
C16orf45	89927	NA	-1.14276
C16orf54	283897	ENSG00000185905	1.66034
C17orf70	80233	ENSG00000185504	-0.46068
C17orf85	55421	ENSG00000074356	-0.569792
C17orf89	284184	ENSG00000224877	-0.392516
C18orf21	83608	ENSG00000141428	0.432196
C19orf66	55337	ENSG00000130813	0.505046
C1GALT1	56913	ENSG00000106392	-1.06954
C1GALT1C1	29071	ENSG00000171155	-0.334502
C1orf122	127687	ENSG00000197982	-0.360841
C1orf123	54987	ENSG00000162384	-0.590623
C1orf216	127703	ENSG00000142686	-0.547438
C1orf52	148423	ENSG00000162642	-0.537572
C1QA	712	ENSG00000173372	0.813709
C1QBP	708	ENSG00000108561	-0.598131
C1R	715	ENSG00000159403	-0.457857
C1RL	51279	ENSG00000139178	-0.285039
C21orf59	56683	ENSG00000159079	-0.181599
C21orf91	54149	ENSG00000154642	0.478868
C2orf40	84417	ENSG00000119147	-1.09773
C2orf68	388969	ENSG00000168887	-0.727848
C2orf69	205327	ENSG00000178074	-0.510413
C2orf74	339804	ENSG00000237651	-0.815884
C3orf38	285237	ENSG00000179021	0.536016
C4orf27	54969	ENSG00000056050	-0.484489
C4orf3	401152	NA	-0.479063
C5orf15	56951	ENSG00000113583	-0.259272
C5orf42	65250	ENSG00000197603	-0.450431
C5orf56	441108	ENSG00000197536	1.00732
C6orf120	387263	ENSG00000185127	-0.31353
C6orf132	647024	ENSG00000188112	-1.0918
C6orf203	51250	ENSG00000130349	-0.488186
C6orf89	221477	ENSG00000198663	-0.474095
C7orf25	79020	ENSG00000136197	-0.323
C7orf73	647087	ENSG00000243317	-0.65639
C8orf33	65265	ENSG00000182307	-0.685474
C8orf46	254778	ENSG00000169085	-0.619659
C8orf88	100127983	ENSG00000253250	-0.596451
CAAP1	79886	ENSG00000120159	-0.411793
CACNA1C	775	ENSG00000151067	-0.790585
CACNA2D1	781	ENSG00000153956	-0.880393
CALD1	800	ENSG00000122786	-1.14424
CALHM2	51063	ENSG00000138172	-0.375302
CALU	813	ENSG00000128595	-0.819936
CAMK2D	817	ENSG00000145349	-0.469737
CAMKK2	10645	ENSG00000110931	-0.390243
CAMSAP1	157922	ENSG00000130559	-0.550784
CAMSAP2	23271	ENSG00000118200	-0.559995
CAMTA1	23261	ENSG00000171735	0.684641
CAMTA2	23125	ENSG00000108509	-0.265991
CAND1	55832	ENSG00000111530	-0.384438
CANX	821	ENSG00000127022	0.371826
CAPN7	23473	ENSG00000131375	-0.426359
CAPS	828	ENSG00000105519	-0.5205
CAPS2	84698	ENSG00000180881	-0.345254
CARD11	84433	ENSG00000198286	0.616594
CARD14	79092	ENSG00000141527	-0.653322
CARD16	114769	ENSG00000204397	1.26943
CARD8	22900	ENSG00000105483	0.988445
CARD8-AS1	100505812	ENSG00000268001	0.659378
CARKD	55739	ENSG00000213995	-0.274579
CASC3	22794	ENSG00000108349	-0.60023
CASC4	113201	ENSG00000166734	-0.619892
CASD1	64921	ENSG00000127995	-0.502277
CASK	8573	ENSG00000147044	0.480626
CASP10	843	ENSG00000003400	0.939508
CASP7	840	ENSG00000165806	-0.383986
CASP9	842	ENSG00000132906	-0.383114
CBFB	865	ENSG00000067955	0.386118
CBL	867	ENSG00000110395	0.83274
CBLB	868	ENSG00000114423	0.56156
CBLN3	643866	ENSG00000139899	0.803755
CBR4	84869	ENSG00000145439	-0.618358
CBX1	10951	ENSG00000108468	-0.393152
CBX4	8535	ENSG00000141582	0.930603
CBY1	25776	ENSG00000100211	-0.453788
CCAR2	57805	ENSG00000158941	-0.358845
CCDC113	29070	ENSG00000103021	-0.87793
CCDC134	79879	ENSG00000100147	0.736456
CCDC149	91050	ENSG00000181982	-0.286992
CCDC167	154467	ENSG00000198937	0.61489
CCDC174	51244	ENSG00000154781	-0.148596
CCDC25	55246	ENSG00000147419	-0.835075
CCDC50	152137	ENSG00000152492	0.80101
CCDC60	160777	ENSG00000183273	0.496298
CCDC64	92558	ENSG00000135127	1.21139
CCDC69	26112	ENSG00000198624	0.600095
CCDC7	79741	NA	-0.312625
CCDC80	151887	ENSG00000091986	-1.16442
CCDC88C	440193	ENSG00000015133	1.32177
CCL13	6357	ENSG00000181374	2.26541
CCL18	6362	NA	2.44648
CCL4	6351	NA	1.93149
CCL5	6352	NA	3.93733
CCL8	6355	ENSG00000108700	2.18035
CCNA2	890	ENSG00000145386	0.70799
CCNB1IP1	57820	ENSG00000100814	-0.434689
CCNC	892	ENSG00000112237	0.267683
CCND1	595	ENSG00000110092	-0.957538
CCND2	894	ENSG00000118971	1.07782
CCND3	896	ENSG00000112576	0.781539
CCNG2	901	ENSG00000138764	0.387407
CCNT2	905	ENSG00000082258	-0.645421
CCNY	219771	ENSG00000108100	-0.875399
CCR2	729230	ENSG00000121807	2.8836
CCR5	1234	ENSG00000160791	1.52069
CCR6	1235	NA	1.054
CCR7	1236	ENSG00000126353	2.52841
CCSER2	54462	ENSG00000107771	-0.256456
CCT2	10576	ENSG00000166226	-0.270731
CCT5	22948	ENSG00000150753	-0.438547
CCT6A	908	ENSG00000146731	-0.614388
CCT7	10574	ENSG00000135624	-0.254894
CD164	8763	ENSG00000135535	-0.254546
CD19	930	ENSG00000177455	2.64314
CD2	914	ENSG00000116824	2.62188
CD200	4345	ENSG00000091972	0.308655
CD24	100133941	ENSG00000272398	2.24451
CD247	919	ENSG00000198821	2.25161
CD27	939	ENSG00000139193	3.47542
CD274	29126	ENSG00000120217	2.47923
CD276	80381	ENSG00000103855	-0.635235
CD300C	10871	ENSG00000167850	-1.33255
CD320	51293	ENSG00000167775	-0.855014
CD37	951	ENSG00000104894	1.47639
CD38	952	ENSG00000004468	3.58332
CD3D	915	ENSG00000167286	3.26715
CD3E	916	ENSG00000198851	2.24728
CD3G	917	ENSG00000160654	1.53074
CD4	920	ENSG00000010610	1.06891
CD40	958	ENSG00000101017	0.302102
CD44	960	ENSG00000026508	0.405461
CD47	961	ENSG00000196776	1.19772
CD48	962	ENSG00000117091	2.50486
CD5	921	ENSG00000110448	1.45497
CD52	1043	ENSG00000169442	2.3983
CD53	963	ENSG00000143119	1.47311
CD55	1604	ENSG00000196352	-1.34215
CD59	966	ENSG00000085063	-0.663633
CD6	923	ENSG00000013725	2.1288
CD63	967	ENSG00000135404	-0.321628
CD69	969	ENSG00000110848	1.9081
CD72	971	ENSG00000137101	2.38326
CD74	972	ENSG00000019582	0.858196
CD79A	973	ENSG00000105369	3.7857
CD79B	974	ENSG00000007312	1.70736
CD80	941	ENSG00000121594	0.296993
CD81	975	ENSG00000110651	-0.51938
CD83	9308	ENSG00000112149	0.968172
CD86	942	ENSG00000114013	0.656843
CD8A	925	ENSG00000153563	3.14393
CD8B	926	NA	1.05241
CD9	928	ENSG00000010278	-0.912635
CD96	10225	ENSG00000153283	1.15739
CD99L2	83692	ENSG00000102181	-0.526994
CD99P1	401577	ENSG00000223773	1.31332
CDADC1	81602	ENSG00000102543	-0.682848
CDC123	8872	ENSG00000151465	-0.471599
CDC23	8697	ENSG00000094880	-0.337356
CDC27	996	NA	-0.353316
CDC42	998	ENSG00000070831	1.23748
CDC42BPA	8476	ENSG00000143776	-0.635829
CDC42EP2	10435	ENSG00000149798	-0.491708
CDC42EP3	10602	ENSG00000163171	1.20627
CDC42-IT1	100874292	NA	1.0044
CDC42SE1	56882	ENSG00000197622	0.430694
CDC42SE2	56990	ENSG00000158985	1.27575
CDCA7	83879	ENSG00000144354	0.818073
CDH23	64072	ENSG00000107736	-1.0722
CDK12	51755	ENSG00000167258	0.553659
CDK7	1022	NA	-0.302514
CDKN1B	1027	ENSG00000111276	0.719837
CDKN1C	1028	ENSG00000129757	-0.40937
CDKN2B	1030	ENSG00000147883	-0.179983
CDO1	1036	ENSG00000129596	-1.27716
CDON	50937	ENSG00000064309	-0.825584
CDS2	8760	ENSG00000101290	0.382833
CDV3	55573	ENSG00000091527	1.13695
CDYL2	124359	ENSG00000166446	0.86504
CEBPA-AS1	80054	ENSG00000267296	0.388285
CEBPD	1052	ENSG00000221869	-0.900335
CEBPZOS	100505876	ENSG00000218739	-0.846414
CECR1	51816	ENSG00000093072	1.19257
CELF1	10658	ENSG00000149187	0.386951
CENPM	79019	ENSG00000100162	0.57089
CEP112	201134	ENSG00000154240	-0.735443
CEP126	57562	ENSG00000110318	-0.850129
CEP128	145508	ENSG00000100629	1.92492
CEP162	22832	ENSG00000135315	-0.906718
CEP19	84984	ENSG00000174007	0.482824
CEP350	9857	ENSG00000135837	0.77597
CEP41	95681	ENSG00000106477	-0.935103
CEP57	9702	ENSG00000166037	0.85194
CEP63	80254	ENSG00000182923	-0.593136
CEP70	80321	ENSG00000114107	-0.60136
CEP78	84131	ENSG00000148019	-0.43921
CEP85L	387119	ENSG00000111860	0.491362
CERS2	29956	ENSG00000143418	-0.339215
CERS4	79603	ENSG00000090661	-0.631651
CES1	1066	NA	-1.77943
CETN2	1069	ENSG00000147400	-0.394473
CETN3	1070	ENSG00000153140	-0.353105
CFAP36	112942	ENSG00000163001	-0.6108
CFAP69	79846	NA	-1.27787
CFDP1	10428	ENSG00000153774	-0.442564
CFI	3426	ENSG00000205403	-1.20037
CFLAR	8837	ENSG00000003402	0.774723
CFP	5199	ENSG00000126759	1.14048
CGREF1	10669	ENSG00000138028	-0.824918
CHAC2	494143	ENSG00000143942	1.06473
CHCHD1	118487	ENSG00000172586	-0.429689
CHCHD3	54927	ENSG00000106554	-0.446188
CHCHD4	131474	ENSG00000163528	-0.423442
CHD1	1105	ENSG00000153922	0.649607
CHD1L	9557	ENSG00000131778	-0.399259
CHD2	1106	NA	0.99015
CHD4	1108	ENSG00000111642	0.996984
CHD9	80205	ENSG00000177200	-0.540847
CHEK2	11200	ENSG00000183765	-0.740733
CHIC1	53344	ENSG00000204116	-0.367455
CHID1	66005	ENSG00000177830	-0.632408
CHMP1B	57132	ENSG00000255112	-0.62085
CHMP2B	25978	ENSG00000083937	-0.523892
CHN2	1124	ENSG00000106069	0.490598
CHRNA3	1136	ENSG00000080644	-0.446511
CHST11	50515	ENSG00000171310	0.64919
CHST3	9469	ENSG00000122863	-1.30225
CHSY1	22856	ENSG00000131873	-0.702363
CIAO1	9391	ENSG00000144021	-0.416129
CIAPIN1	57019	ENSG00000005194	-0.42197
CIDEB	27141	ENSG00000136305	1.01691
CIITA	4261	ENSG00000179583	0.92684
CINP	51550	ENSG00000100865	-0.549296
CIR1	9541	ENSG00000138433	-0.369499
CISD1	55847	ENSG00000122873	-0.922707
CISH	1154	ENSG00000114737	0.627049
CITED2	10370	ENSG00000164442	1.13678
CKAP2	26586	ENSG00000136108	2.42999
CKLF	51192	ENSG00000217555	0.684758
CKS2	1164	ENSG00000123975	0.616735
CLCC1	23155	ENSG00000121940	-0.861632
CLCN3	1182	ENSG00000109572	0.660623
CLCN7	1186	ENSG00000103249	0.284539
CLDND1	56650	ENSG00000080822	0.620568
CLEC10A	10462	ENSG00000132514	1.35734
CLEC1A	51267	ENSG00000150048	0.462441
CLEC2D	29121	NA	1.37858
CLIC4	25932	ENSG00000169504	-0.319714
CLIC6	54102	ENSG00000159212	-1.15213
CLMN	79789	ENSG00000165959	0.582786
CLMP	79827	ENSG00000166250	-0.866846
CLN8	2055	NA	-0.917571
CLOCK	9575	ENSG00000134852	-0.608452
CLTC	1213	ENSG00000141367	-0.27912
CLTCL1	8218	ENSG00000070371	-0.219679
CLU	1191	ENSG00000120885	-1.7555
CLUAP1	23059	ENSG00000103351	-0.520251
CLUHP3	100132341	ENSG00000131797	1.10902
CLUL1	27098	ENSG00000079101	-0.309934
CLYBL	171425	ENSG00000125246	-0.707619
CMAS	55907	ENSG00000111726	-0.545763
CMIP	80790	ENSG00000153815	0.537259
CMPK2	129607	ENSG00000134326	0.890808
CMSS1	84319	ENSG00000184220	-0.841092
CMTM4	146223	ENSG00000183723	-1.14784
CNIH1	10175	ENSG00000100528	-0.837089
CNKSR1	10256	ENSG00000142675	0.413516
CNOT3	4849	NA	1.27408
CNOT6L	246175	ENSG00000138767	0.859969
CNOT7	29883	ENSG00000198791	0.343339
CNTLN	54875	ENSG00000044459	-0.276606
CNTN4	152330	ENSG00000144619	-1.44125
CNTRL	11064	ENSG00000119397	1.22517
COA7	65260	ENSG00000162377	-0.47479
COBL	23242	ENSG00000106078	-0.182641
COCH	1690	ENSG00000100473	1.07617
COG5	10466	ENSG00000164597	-0.427118
COG7	91949	ENSG00000168434	-0.889461
COL12A1	1303	ENSG00000111799	-0.890649
COL14A1	7373	ENSG00000187955	-1.19949
COL1A2	1278	ENSG00000164692	-1.04393
COL22A1	169044	ENSG00000169436	-1.56839
COL3A1	1281	ENSG00000168542	-0.93653
COL6A2	1292	ENSG00000142173	-0.848654
COL8A2	1296	ENSG00000171812	-1.3343
COMMD2	51122	ENSG00000114744	-0.500412
COMMD3	23412	ENSG00000148444	0.518933
COMP	1311	ENSG00000105664	-2.9906
COPS6	10980	ENSG00000168090	-0.493955
COPZ2	51226	ENSG00000005243	-1.17142
COQ3	51805	ENSG00000132423	-0.613201
CORO1A	11151	ENSG00000102879	1.44355
CORO1B	57175	ENSG00000172725	0.762923
CORO1C	23603	ENSG00000110880	-0.488631
COX15	1355	ENSG00000014919	1.02075
COX18	285521	ENSG00000163626	0.291993
COX20	116228	ENSG00000203667	-0.838379
CP	1356	ENSG00000047457	1.52406
CPM	1368	ENSG00000135678	0.687344
CPNE1	8904	ENSG00000214078	-0.427853
CPNE3	8895	ENSG00000085719	-0.211221
CPNE4	131034	ENSG00000196353	-0.486532
CPNE5	57699	ENSG00000124772	2.57429
CPQ	10404	ENSG00000104324	-0.627147
CPS1	1373	ENSG00000021826	-0.245139
CPSF3	51692	ENSG00000119203	-0.410628
CPT2	1376	ENSG00000157184	-0.429486
CR1	1378	ENSG00000203710	1.17363
CRACR2A	84766	ENSG00000130038	0.601685
CRADD	8738	ENSG00000169372	-0.550815
CRAMP1L	57585	ENSG00000007545	-0.373146
CRAT	1384	ENSG00000095321	-0.49537
CREB5	9586	ENSG00000146592	-1.19592
CREBL2	1389	ENSG00000111269	0.544217
CRK	1398	ENSG00000167193	-0.389236
CRLF1	9244	ENSG00000006016	-2.44781
CRLF3	51379	ENSG00000176390	0.95234
CRLS1	54675	ENSG00000088766	-0.858631
CRNDE	643911	ENSG00000245694	-0.894018
CROT	54677	ENSG00000005469	-0.595794
CRTAC1	55118	ENSG00000095713	-1.31989
CRTAM	56253	ENSG00000109943	1.46878
CRTAP	10491	ENSG00000170275	-0.630179
CRYGS	1427	ENSG00000213139	0.441179
CRYM	1428	ENSG00000103316	-0.275725
CSDE1	7812	ENSG00000009307	-0.384312
CSE1L	1434	ENSG00000124207	-0.460285
CSF1R	1436	ENSG00000182578	1.0798
CSF2RB	1439	ENSG00000100368	1.33799
CSGALNACT1	55790	ENSG00000147408	-0.932792
CSK	1445	ENSG00000103653	0.82294
CSNK1A1	1452	ENSG00000113712	-0.287859
CSNK1E	1454	ENSG00000213923	0.53134
CSNK1G1	53944	ENSG00000169118	0.531631
CSNK2A1	1457	ENSG00000101266	0.323065
CSPG4	1464	ENSG00000173546	-0.942951
CST7	8530	ENSG00000077984	2.87377
CSTF1	1477	ENSG00000101138	-0.51147
CSTF2T	23283	ENSG00000177613	0.605503
CTBP2	1488	ENSG00000175029	-0.87562
CTDSP1	58190	ENSG00000144579	-0.306422
CTDSPL	10217	ENSG00000144677	-0.70899
CTNNA1	1495	ENSG00000044115	-0.607006
CTNNAL1	8727	ENSG00000119326	-0.669828
CTPS1	1503	ENSG00000171793	-0.589955
CTPS2	56474	ENSG00000047230	-0.497549
CTSA	5476	ENSG00000064601	-0.723554
CTSC	1075	ENSG00000109861	1.10736
CTSF	8722	ENSG00000174080	-0.90671
CTSH	1512	ENSG00000103811	1.26565
CTSS	1520	ENSG00000163131	0.777962
CTSW	1521	ENSG00000172543	1.51403
CTSZ	1522	ENSG00000101160	1.21522
CTTN	2017	ENSG00000085733	-0.866167
CUL4A	8451	ENSG00000139842	-0.455407
CUL4B	8450	ENSG00000158290	-0.571194
CUX1	1523	ENSG00000257923	-0.954748
CWC22	57703	ENSG00000163510	-0.638658
CWC27	10283	ENSG00000153015	-0.320555
CXADR	1525	ENSG00000154639	-2.42315
CXCL1	2919	ENSG00000163739	0.96651
CXCL10	3627	ENSG00000169245	3.98927
CXCL11	6373	ENSG00000169248	2.21798
CXCL13	10563	ENSG00000156234	6.15312
CXCL2	2920	ENSG00000081041	2.41855
CXCL3	2921	ENSG00000163734	1.77538
CXCL9	4283	ENSG00000138755	5.74457
CXCR3	2833	ENSG00000186810	2.10423
CXCR4	7852	ENSG00000121966	1.56857
CXorf36	79742	ENSG00000147113	-0.564959
CXXC5	51523	ENSG00000171604	-0.424534
CYB561	1534	ENSG00000008283	0.35821
CYBRD1	79901	ENSG00000071967	-0.843008
CYCS	54205	ENSG00000172115	-0.930635
CYFIP1	23191	ENSG00000273749	-0.39931
CYFIP2	26999	ENSG00000055163	1.87497
CYLD	1540	ENSG00000083799	0.946508
CYP27A1	1593	ENSG00000135929	0.465977
CYP27C1	339761	ENSG00000186684	-1.408
CYP2S1	29785	ENSG00000167600	0.42943
CYP2U1	113612	ENSG00000155016	-0.462549
CYP4V2	285440	ENSG00000145476	-0.980109
CYP4X1	260293	ENSG00000186377	-0.881874
CYP51A1	1595	ENSG00000001630	-0.869472
CYR61	3491	ENSG00000142871	-1.26096
CYSLTR1	10800	ENSG00000173198	1.47087
CYTIP	9595	ENSG00000115165	1.56447
DAAM1	23002	ENSG00000100592	-0.840639
DAB2	1601	ENSG00000153071	-0.827179
DAB2IP	153090	ENSG00000136848	-0.647332
DAD1	1603	ENSG00000129562	-0.58916
DAG1	1605	ENSG00000173402	-0.389954
DAP	1611	ENSG00000112977	-0.575416
DAPP1	27071	ENSG00000070190	2.27922
DARS	1615	ENSG00000115866	-0.60571
DAW1	164781	ENSG00000123977	-1.24023
DAXX	1616	NA	0.690252
DBF4	10926	ENSG00000006634	0.642865
DBT	1629	ENSG00000137992	-0.533282
DCAF10	79269	ENSG00000122741	-0.659268
DCAF13	25879	ENSG00000164934	-0.607482
DCAF16	54876	ENSG00000163257	-0.424657
DCAF5	8816	ENSG00000139990	-0.232977
DCAF6	55827	ENSG00000143164	-0.644477
DCAF7	10238	ENSG00000136485	0.976186
DCAF8	50717	ENSG00000132716	0.435209
DCBLD2	131566	ENSG00000057019	-0.24913
DCTD	1635	ENSG00000129187	-0.454651
DCUN1D4	23142	ENSG00000109184	-0.774557
DCUN1D5	84259	ENSG00000137692	-0.836014
DDAH1	23576	ENSG00000153904	-1.21138
DDHD2	23259	ENSG00000085788	-0.314343
DDO	8528	ENSG00000203797	-0.537613
DDR2	4921	ENSG00000162733	-0.774591
DDX1	1653	ENSG00000079785	-0.332691
DDX10	1662	ENSG00000178105	-0.612593
DDX11	1663	ENSG00000013573	0.937477
DDX17	10521	ENSG00000100201	1.21168
DDX18	8886	ENSG00000088205	0.429259
DDX19A	55308	ENSG00000168872	-0.546533
DDX21	9188	ENSG00000165732	-1.11125
DDX24	57062	NA	-0.501708
DDX31	64794	ENSG00000125485	-0.295155
DDX3X	1654	ENSG00000215301	-0.474212
DDX3Y	8653	ENSG00000067048	4.42679
DDX49	54555	ENSG00000105671	-0.623215
DDX5	1655	ENSG00000108654	-0.525952
DDX50	79009	ENSG00000107625	-0.393032
DDX55	57696	ENSG00000111364	-0.457724
DDX58	23586	ENSG00000107201	0.713897
DDX6	1656	ENSG00000110367	1.625
DECR2	26063	NA	-0.663105
DEDD	9191	ENSG00000158796	-0.413521
DEF6	50619	ENSG00000023892	1.59132
DEFB124	245937	ENSG00000180383	-1.09551
DENND1B	163486	ENSG00000213047	1.26181
DENND1C	79958	ENSG00000205744	1.40319
DENND2D	79961	ENSG00000162777	1.21587
DENND3	22898	ENSG00000105339	0.596148
DENND4A	10260	ENSG00000174485	0.511722
DENND4C	55667	ENSG00000137145	-0.75017
DENR	8562	ENSG00000139726	-0.392226
DERL1	79139	ENSG00000136986	0.690682
DERL3	91319	NA	3.47884
DET1	55070	ENSG00000140543	-0.394346
DGCR14	8220	ENSG00000100056	0.215208
DGCR2	9993	ENSG00000070413	-0.663034
DGKA	1606	ENSG00000065357	1.27116
DGKH	160851	ENSG00000102780	0.525298
DGKZ	8525	ENSG00000149091	1.17078
DGUOK	1716	ENSG00000114956	-0.632949
DHCR24	1718	ENSG00000116133	-1.00605
DHFRL1	200895	ENSG00000178700	-0.393396
DHRS13	147015	ENSG00000167536	0.405374
DHRS9	10170	ENSG00000073737	1.84517
DHX29	54505	ENSG00000067248	-0.594007
DHX33	56919	ENSG00000005100	-0.357494
DHX34	9704	ENSG00000134815	0.495314
DHX37	57647	ENSG00000150990	-0.449111
DHX38	9785	ENSG00000140829	-0.817038
DHX57	90957	ENSG00000163214	-0.407569
DHX9	1660	ENSG00000135829	-0.215035
DIAPH1	1729	ENSG00000131504	0.574912
DICER1	23405	ENSG00000100697	0.447815
DIO2	1734	ENSG00000211448	-1.56973
DIP2C	22982	ENSG00000151240	-0.954113
DIRAS3	9077	ENSG00000162595	-2.40742
DIS3L	115752	ENSG00000166938	-0.834506
DISP1	84976	ENSG00000154309	-1.1367
DKC1	1736	ENSG00000130826	-0.459973
DLAT	1737	ENSG00000150768	-0.289979
DLC1	10395	ENSG00000164741	-0.749069
DLG5	9231	NA	-0.755833
DLX3	1747	ENSG00000064195	-1.25998
DLX4	1748	ENSG00000108813	-0.807952
DMAP1	55929	ENSG00000178028	-0.582139
DNAJB9	4189	ENSG00000128590	0.946841
DNAJC10	54431	ENSG00000077232	-0.549469
DNAJC12	56521	ENSG00000108176	-0.848512
DNAJC15	29103	ENSG00000120675	-1.01981
DNAJC21	134218	ENSG00000168724	-0.394963
DNAJC25	548645	ENSG00000059769	-0.377608
DNAJC3	5611	ENSG00000102580	1.08692
DNAJC30	84277	ENSG00000176410	-0.647863
DNAJC8	22826	ENSG00000126698	-0.340292
DNAL1	83544	ENSG00000119661	-0.448156
DNAL4	10126	ENSG00000100246	-0.336083
DNALI1	7802	ENSG00000163879	-0.986599
DNASE1L3	1776	ENSG00000163687	-1.67184
DNM2	1785	ENSG00000079805	0.836203
DNM3OS	100628315	ENSG00000230630	-0.909963
DOCK1	1793	ENSG00000150760	-0.49719
DOCK10	55619	ENSG00000135905	0.714334
DOCK8	81704	ENSG00000107099	0.873737
DOHH	83475	ENSG00000129932	-0.366011
DOK2	9046	ENSG00000147443	0.586988
DOK4	55715	ENSG00000125170	-0.533665
DOPEY1	23033	ENSG00000083097	-0.57004
DPCD	25911	ENSG00000166171	-0.93507
DPH5	51611	ENSG00000117543	-0.311502
DPH6	89978	ENSG00000134146	-0.667143
DPP8	54878	ENSG00000074603	-0.480675
DPT	1805	ENSG00000143196	-1.12428
DPY19L1	23333	ENSG00000173852	-0.659722
DPY19L3	147991	ENSG00000178904	-1.18923
DPYSL2	1808	ENSG00000092964	-0.501944
DPYSL3	1809	ENSG00000113657	-0.846491
DROSHA	29102	ENSG00000113360	-0.40382
DSC2	1824	ENSG00000134755	1.08745
DSEL	92126	NA	-0.887511
DSPP	1834	ENSG00000152591	-0.427698
DST	667	ENSG00000151914	-0.690038
DSTN	11034	ENSG00000125868	-0.350083
DTD1	92675	ENSG00000125821	-0.40467
DTWD1	56986	ENSG00000104047	-0.492778
DUS4L	11062	ENSG00000105865	-0.515046
DUSP27	92235	ENSG00000198842	-0.180152
DVL2	1856	ENSG00000004975	0.410823
DYNC1H1	1778	ENSG00000197102	1.53091
DYNC1LI2	1783	ENSG00000135720	-0.403949
DYNC2LI1	51626	ENSG00000138036	-0.888338
DYNLRB1	83658	ENSG00000125971	-0.558473
DYNLT1	6993	ENSG00000146425	0.42359
DYNLT3	6990	ENSG00000165169	-0.734147
DYRK2	8445	ENSG00000127334	0.606974
DYX1C1	161582	ENSG00000256061	-0.540865
DZIP1	22873	ENSG00000134874	-0.988425
E2F5	1875	ENSG00000133740	1.25713
EAF1	85403	ENSG00000144597	-0.650947
EAF2	55840	ENSG00000145088	2.74004
EARS2	124454	ENSG00000103356	-0.419621
EBF1	1879	ENSG00000164330	-0.85099
EBF2	64641	ENSG00000221818	-1.18784
EBLN3	100506710	NA	0.769284
ECHDC2	55268	ENSG00000121310	-0.891381
ECM2	1842	ENSG00000106823	-0.597241
EDEM1	9695	ENSG00000134109	0.79843
EDEM3	80267	ENSG00000116406	-0.650588
EEF1A1	1915	ENSG00000156508	-0.934833
EEF1E1	9521	ENSG00000124802	-0.553539
EFCAB2	84288	ENSG00000203666	-0.700646
EFEMP1	2202	ENSG00000115380	-0.888109
EFEMP2	30008	ENSG00000172638	-0.91146
EFHD2	79180	ENSG00000142634	0.586559
EFNA5	1946	ENSG00000184349	-1.49753
EFNB2	1948	ENSG00000125266	-0.830712
EFS	10278	ENSG00000100842	-0.975458
EFTUD1	79631	ENSG00000140598	-0.995274
EGLN3	112399	ENSG00000129521	1.16894
EHD2	30846	ENSG00000024422	0.381398
EHMT2	10919	NA	0.377195
EI24	9538	ENSG00000149547	-0.840654
EID1	23741	ENSG00000255302	-0.731826
EIF1	10209	ENSG00000173812	-0.161376
EIF1AX	1964	ENSG00000173674	-0.509329
EIF1AY	9086	ENSG00000198692	3.64176
EIF2S2	8894	ENSG00000125977	-0.168631
EIF3B	8662	ENSG00000106263	-0.943485
EIF3F	8665	ENSG00000175390	-0.663786
EIF3I	8668	ENSG00000084623	-0.525141
EIF3J	8669	ENSG00000104131	-0.394449
EIF3K	27335	ENSG00000178982	0.429707
EIF3L	51386	ENSG00000100129	-0.327924
EIF3M	10480	ENSG00000149100	-0.479499
EIF4E	1977	ENSG00000151247	-0.720241
EIF4E2	9470	NA	-0.959171
EIF4E3	317649	ENSG00000163412	0.888669
EIF4G1	1981	ENSG00000114867	-0.467409
EIF4G2	1982	ENSG00000110321	-0.287951
EIF5	1983	ENSG00000100664	-0.417113
EIF5B	9669	ENSG00000158417	-0.455307
EIF6	3692	ENSG00000242372	-0.598998
ELAC1	55520	ENSG00000141642	-0.565855
ELF1	1997	ENSG00000120690	0.700888
ELF4	2000	ENSG00000102034	0.539438
ELMSAN1	91748	ENSG00000156030	0.194212
ELN	2006	ENSG00000049540	-1.25827
ELOVL4	6785	ENSG00000118402	-1.28416
ELP2	55250	ENSG00000134759	-0.593015
ELP3	55140	ENSG00000134014	-0.298614
ELP4	26610	ENSG00000109911	-0.417074
ELP5	23587	ENSG00000170291	-0.957432
ELP6	54859	ENSG00000163832	-0.670316
EMB	133418	ENSG00000170571	0.89023
EMC1	23065	ENSG00000127463	-0.610252
EMC2	9694	ENSG00000104412	-0.559573
EMC3	55831	ENSG00000125037	-0.542053
EMC4	51234	ENSG00000128463	-0.408611
EMCN	51705	ENSG00000164035	-0.836253
EML1	2009	ENSG00000066629	-1.37248
EML2	24139	ENSG00000125746	0.53622
EML4	27436	ENSG00000143924	0.669871
EMP1	2012	ENSG00000134531	-1.19586
EMP2	2013	ENSG00000213853	-0.899703
ENAH	55740	ENSG00000154380	-1.43008
ENDOD1	23052	ENSG00000149218	-0.858251
ENO1	2023	ENSG00000074800	-0.541744
ENOSF1	55556	ENSG00000132199	-0.482822
ENOX1	55068	ENSG00000120658	-0.594866
ENOX2	10495	ENSG00000165675	-0.290079
ENPP1	5167	ENSG00000197594	-2.75162
ENPP4	22875	ENSG00000001561	-1.10319
ENPP5	59084	ENSG00000112796	-1.85316
ENPP6	133121	ENSG00000164303	-0.499396
ENTPD5	957	ENSG00000187097	0.427887
ENY2	56943	ENSG00000120533	-0.497723
EOMES	8320	ENSG00000163508	3.10197
EPB41L5	57669	ENSG00000115109	-0.800425
EPCAM	4072	ENSG00000119888	-0.61328
EPHA2	1969	ENSG00000142627	0.417688
EPHA3	2042	ENSG00000044524	-0.84083
EPHB2	2048	ENSG00000133216	-0.483404
EPM2A	7957	ENSG00000112425	-0.608088
EPRS	2058	ENSG00000136628	0.510997
EPS8L2	64787	ENSG00000177106	-0.190869
EPSTI1	94240	ENSG00000133106	1.38168
ERC1	23085	ENSG00000082805	-0.597458
ERCC1	2067	ENSG00000012061	-0.526963
ERCC6L2	375748	ENSG00000182150	-0.319395
EREG	2069	ENSG00000124882	-1.58828
ERGIC1	57222	ENSG00000113719	0.438896
ERICH1	157697	ENSG00000104714	0.69451
ERLEC1	27248	ENSG00000068912	0.640686
ERLIN1	10613	ENSG00000107566	-0.380942
ERLIN2	11160	ENSG00000147475	-0.484231
ERMAP	114625	ENSG00000164010	-0.600563
ERN1	2081	ENSG00000178607	0.546646
ERO1L	30001	ENSG00000197930	0.637103
ERO1LB	56605	ENSG00000086619	1.18091
ERP27	121506	ENSG00000139055	0.308598
ERP29	10961	ENSG00000089248	0.390271
ERRFI1	54206	ENSG00000116285	-1.22532
ESD	2098	ENSG00000139684	-0.961917
ESF1	51575	ENSG00000089048	-0.756742
ESYT2	57488	ENSG00000117868	-0.561008
ETAA1	54465	ENSG00000143971	-0.341339
ETF1	2107	ENSG00000120705	-0.442888
ETFA	2108	ENSG00000140374	-0.489044
ETFB	2109	ENSG00000105379	-0.730431
ETFDH	2110	ENSG00000171503	-1.02667
ETS1	2113	ENSG00000134954	0.818867
ETV6	2120	ENSG00000139083	0.848983
ETV7	51513	ENSG00000010030	0.845764
EVA1C	59271	ENSG00000166979	-0.756605
EVI2A	2123	ENSG00000126860	1.18207
EVI2B	2124	ENSG00000185862	1.22495
EXO5	64789	ENSG00000164002	-0.165097
EXOC2	55770	ENSG00000112685	-0.368137
EXOC6B	23233	ENSG00000144036	-1.39183
EXOSC5	56915	ENSG00000077348	-0.403144
EXOSC7	23016	ENSG00000075914	-0.48621
EXOSC9	5393	ENSG00000123737	-0.365888
EXT2	2132	ENSG00000151348	-0.600282
EXTL2	2135	ENSG00000162694	-1.08435
EYA2	2139	ENSG00000064655	-1.10214
EYA3	2140	ENSG00000158161	0.502883
EZR	7430	ENSG00000092820	0.396693
F11R	50848	ENSG00000158769	0.526614
F13A1	2162	ENSG00000124491	1.30921
F5	2153	ENSG00000198734	-1.46506
FABP3	2170	ENSG00000121769	-1.23296
FAH	2184	ENSG00000103876	-1.40407
FAHD1	81889	ENSG00000180185	-0.382833
FAHD2A	51011	ENSG00000115042	-0.90954
FAIM3	9214	ENSG00000162894	3.08305
FAM101B	359845	ENSG00000183688	1.23547
FAM107B	83641	ENSG00000065809	0.412896
FAM110B	90362	ENSG00000169122	-0.640563
FAM110C	642273	ENSG00000184731	-0.684839
FAM114A1	92689	ENSG00000197712	-0.785622
FAM117A	81558	ENSG00000121104	1.37109
FAM118B	79607	ENSG00000197798	-0.239812
FAM120AOS	158293	ENSG00000188938	1.27015
FAM120B	84498	NA	-0.494817
FAM120C	54954	ENSG00000184083	-0.6286
FAM122A	116224	ENSG00000187866	0.201233
FAM129A	116496	ENSG00000135842	0.761464
FAM134B	54463	ENSG00000154153	-1.32731
FAM162A	26355	ENSG00000114023	-0.648207
FAM168A	23201	ENSG00000054965	-0.362524
FAM168B	130074	ENSG00000152102	-0.328767
FAM172A	83989	ENSG00000113391	-0.681522
FAM173B	134145	ENSG00000150756	-0.448805
FAM174A	345757	ENSG00000174132	-0.397635
FAM175B	23172	ENSG00000165660	0.374755
FAM178A	55719	ENSG00000119906	-0.496957
FAM185A	222234	ENSG00000222011	0.492527
FAM192A	80011	ENSG00000172775	0.191908
FAM19A5	25817	ENSG00000219438	-0.412025
FAM200A	221786	ENSG00000221909	-0.497973
FAM200B	285550	ENSG00000237765	-0.340395
FAM20B	9917	ENSG00000116199	-0.580278
FAM20C	56975	ENSG00000177706	-0.880205
FAM210B	116151	ENSG00000124098	-0.306738
FAM214A	56204	ENSG00000047346	1.11788
FAM217B	63939	ENSG00000196227	0.546055
FAM219B	57184	ENSG00000178761	-0.220512
FAM222B	55731	ENSG00000173065	0.708797
FAM228B	375190	ENSG00000219626	-0.483668
FAM229B	619208	ENSG00000203778	-0.78036
FAM26F	441168	ENSG00000188820	1.81831
FAM35A	54537	ENSG00000122376	-0.378499
FAM43B	163933	ENSG00000183114	-0.37289
FAM46A	55603	ENSG00000112773	-0.904914
FAM46B	115572	ENSG00000158246	-0.264161
FAM46C	54855	ENSG00000183508	3.13816
FAM49A	81553	ENSG00000197872	-1.72099
FAM50A	9130	ENSG00000071859	-0.387836
FAM60A	58516	ENSG00000139146	1.12818
FAM63B	54629	ENSG00000128923	-1.05897
FAM65A	79567	ENSG00000039523	0.321004
FAM65B	9750	ENSG00000111913	2.10183
FAM73A	374986	ENSG00000180488	-0.392129
FAM78A	286336	ENSG00000126882	1.34786
FAM84A	151354	ENSG00000162981	-0.513307
FAM84B	157638	ENSG00000168672	0.555023
FAM92A1	137392	ENSG00000188343	-0.722369
FAM98A	25940	ENSG00000119812	-0.490485
FAM98B	283742	ENSG00000171262	-0.357479
FANCD2	2177	ENSG00000144554	1.10114
FANCF	2188	ENSG00000183161	0.326972
FAP	2191	ENSG00000078098	-1.04373
FAR2	55711	ENSG00000064763	0.509043
FARP1	10160	ENSG00000152767	-0.606447
FARSB	10056	ENSG00000116120	-0.572481
FAS	355	ENSG00000026103	0.732433
FAT4	79633	ENSG00000196159	-0.739719
FBLN5	10516	ENSG00000140092	-0.971445
FBN1	2200	ENSG00000166147	-0.815409
FBRSL1	57666	ENSG00000112787	0.669985
FBXL16	146330	ENSG00000127585	1.17957
FBXL20	84961	ENSG00000108306	0.214279
FBXL4	26235	ENSG00000112234	-0.445584
FBXO22	26263	ENSG00000167196	-0.716054
FBXO28	23219	ENSG00000143756	-0.381884
FBXO32	114907	ENSG00000156804	-0.360461
FBXO44	93611	ENSG00000132879	0.21055
FBXO9	26268	ENSG00000112146	0.778235
FBXW2	26190	ENSG00000119402	-0.437428
FBXW7	55294	ENSG00000109670	1.07284
FCGRT	2217	ENSG00000104870	-0.771083
FCHSD2	9873	ENSG00000137478	0.647818
FCN1	2219	ENSG00000085265	1.70814
FCRL3	115352	ENSG00000160856	2.35398
FCRL5	83416	ENSG00000143297	4.28562
FCRLA	84824	ENSG00000132185	1.30074
FDX1	2230	ENSG00000137714	-0.451762
FERMT2	10979	ENSG00000073712	-0.950991
FEZ2	9637	ENSG00000171055	0.339629
FFAR4	338557	ENSG00000186188	-0.925175
FGD2	221472	ENSG00000146192	1.1045
FGD3	89846	ENSG00000127084	1.4799
FGD5	152273	ENSG00000154783	-0.810931
FGF14	2259	ENSG00000102466	-1.482
FGF18	8817	ENSG00000156427	-1.73907
FGF2	2247	ENSG00000138685	-0.51188
FGFR1	2260	ENSG00000077782	-0.703343
FGFR1OP2	26127	ENSG00000111790	0.326069
FH	2271	ENSG00000091483	-0.454143
FHIT	2272	ENSG00000189283	-0.591182
FIBP	9158	ENSG00000172500	-0.579234
FICD	11153	ENSG00000198855	0.827673
FIGN	55137	ENSG00000182263	-0.642766
FILIP1	27145	ENSG00000118407	-1.39476
FITM2	128486	ENSG00000197296	-0.792385
FKBP11	51303	ENSG00000134285	1.87308
FKBP14	55033	ENSG00000106080	-1.00363
FKBP1A	2280	ENSG00000088832	0.815698
FKBP1B	2281	ENSG00000119782	-0.789079
FKBP2	2286	ENSG00000173486	0.541252
FKBP7	51661	ENSG00000079150	-0.844198
FKBP8	23770	ENSG00000105701	0.50927
FKTN	2218	ENSG00000106692	-0.811149
FLJ37035	399821	ENSG00000224023	-0.448263
FLNB	2317	ENSG00000136068	-0.468035
FLT3LG	2323	ENSG00000090554	1.21574
FMNL2	114793	ENSG00000157827	0.770091
FMOD	2331	ENSG00000122176	-1.21988
FN1	2335	ENSG00000115414	-1.214
FNBP1	23048	ENSG00000187239	0.8457
FNBP4	23360	ENSG00000109920	1.10044
FNDC4	64838	ENSG00000115226	-1.55184
FNIP1	96459	ENSG00000217128	0.790333
FNIP2	57600	ENSG00000052795	-0.974878
FNTA	2339	ENSG00000168522	0.51496
FOXC1	2296	ENSG00000054598	-1.0842
FOXJ3	22887	ENSG00000198815	-0.339217
FOXN2	3344	ENSG00000170802	0.916668
FOXO1	2308	ENSG00000150907	-0.973117
FOXP1	27086	ENSG00000114861	-0.402916
FOXP2	93986	ENSG00000128573	-2.19246
FRA10AC1	118924	ENSG00000148690	-0.357422
FRAT1	10023	ENSG00000165879	0.76838
FRK	2444	ENSG00000111816	-1.32022
FRS2	10818	ENSG00000166225	-0.438788
FTL	2512	ENSG00000087086	-0.397733
FTSJ2	29960	ENSG00000122687	-0.488349
FUBP3	8939	ENSG00000107164	-0.634562
FUCA2	2519	ENSG00000001036	-0.522816
FUNDC1	139341	ENSG00000069509	-0.496754
FUNDC2	65991	ENSG00000165775	-0.446617
FXN	2395	ENSG00000165060	-0.352417
FXR1	8087	ENSG00000114416	0.881907
FYB	2533	ENSG00000082074	1.17477
FZD1	8321	ENSG00000157240	-0.795833
FZD10-AS1	440119	ENSG00000250208	-0.450041
FZD2	2535	ENSG00000180340	0.841462
FZD6	8323	ENSG00000164930	1.08682
FZD7	8324	ENSG00000155760	-0.807231
FZD8	8325	ENSG00000177283	-0.395927
G2E3	55632	ENSG00000092140	0.510122
GAA	2548	ENSG00000171298	-0.620161
GABARAPL1	23710	ENSG00000139112	-0.741304
GABPA	2551	ENSG00000154727	-0.485078
GABRA4	2557	ENSG00000109158	-1.48846
GABRB1	2560	ENSG00000163288	-1.58858
GABRB2	2561	ENSG00000145864	-2.54576
GADD45B	4616	ENSG00000099860	-1.05117
GADD45GIP1	90480	ENSG00000179271	-0.536403
GAL3ST4	79690	ENSG00000197093	-1.04621
GALM	130589	ENSG00000143891	0.767942
GALNT10	55568	ENSG00000164574	-1.02798
GALNT11	63917	ENSG00000178234	-0.539482
GALNT5	11227	ENSG00000136542	-0.927186
GAN	8139	ENSG00000261609	-0.810172
GAPLINC	100505592	ENSG00000266835	-0.810104
GAREM	64762	ENSG00000141441	-1.49123
GAREML	150946	ENSG00000157833	-0.285208
GART	2618	NA	-0.296525
GAS2L3	283431	ENSG00000139354	1.20239
GATA3	2625	ENSG00000107485	2.37329
GATAD1	57798	ENSG00000157259	-0.555809
GATAD2A	54815	ENSG00000167491	-0.502187
GATC	283459	NA	-0.411017
GBAP1	2630	ENSG00000160766	-0.447019
GBAS	2631	ENSG00000146729	-0.350835
GBGT1	26301	ENSG00000148288	0.757519
GBP1	2633	ENSG00000117228	1.90595
GBP1P1	400759	ENSG00000225492	0.898053
GBP2	2634	ENSG00000162645	1.11498
GBP4	115361	ENSG00000162654	1.88103
GBP5	115362	ENSG00000154451	3.40254
GCAT	23464	ENSG00000100116	-0.569642
GCDH	2639	ENSG00000105607	0.768268
GCFC2	6936	ENSG00000005436	-0.595655
GCH1	2643	ENSG00000131979	2.07599
GCHFR	2644	ENSG00000137880	-1.61192
GCNT7	140687	ENSG00000124091	0.454495
GCSH	2653	ENSG00000140905	-0.563206
GDAP2	54834	ENSG00000196505	0.660001
GDF5	8200	ENSG00000125965	-0.885761
GDPD5	81544	ENSG00000158555	-0.950818
GEMIN2	8487	ENSG00000092208	-0.759419
GEMIN6	79833	ENSG00000152147	-0.357817
GEMIN8	54960	ENSG00000046647	-0.319116
GFI1	2672	ENSG00000162676	0.785006
GFM1	85476	ENSG00000168827	-0.686556
GFPT1	2673	ENSG00000198380	-0.34881
GFPT2	9945	ENSG00000131459	-1.52034
GFRA1	2674	ENSG00000151892	-1.2586
GFRA2	2675	ENSG00000168546	1.0558
GGCT	79017	ENSG00000006625	-0.877716
GGCX	2677	ENSG00000115486	-0.693372
GGPS1	9453	ENSG00000152904	-0.577767
GHDC	84514	ENSG00000167925	0.713761
GID8	54994	ENSG00000101193	-0.378736
GIGYF1	64599	ENSG00000146830	0.370079
GIMAP1	170575	ENSG00000213203	0.77013
GIMAP2	26157	ENSG00000106560	1.18221
GIMAP4	55303	ENSG00000133574	1.15336
GIMAP6	474344	ENSG00000133561	0.939382
GIMAP7	168537	ENSG00000179144	1.08195
GIMAP8	155038	ENSG00000171115	0.793026
GIT2	9815	ENSG00000139436	0.260545
GJA1	2697	ENSG00000152661	-1.28246
GJA5	2702	ENSG00000265107	-0.794718
GJB2	2706	ENSG00000165474	-1.66958
GJB6	10804	ENSG00000121742	-3.61762
GJD3	125111	ENSG00000183153	0.53076
GK5	256356	NA	-0.744388
GLCE	26035	ENSG00000138604	-0.619027
GLG1	2734	NA	-0.473217
GLI3	2737	ENSG00000106571	-0.70789
GLIDR	389741	NA	-0.859876
GLIS3	169792	ENSG00000107249	-1.15066
GLMP	112770	ENSG00000198715	-0.504071
GLRB	2743	ENSG00000109738	-1.04353
GLS	2744	ENSG00000115419	1.03379
GLT1D1	144423	ENSG00000151948	0.501738
GLT8D2	83468	ENSG00000120820	-1.19428
GLYR1	84656	ENSG00000140632	0.260906
GMDS	2762	ENSG00000112699	-0.724969
GMFG	9535	ENSG00000130755	0.838177
GMPR2	51292	ENSG00000100938	-0.440578
GNA13	10672	ENSG00000120063	0.41676
GNAL	2774	ENSG00000141404	-1.51333
GNAQ	2776	ENSG00000156052	-0.503974
GNAS	2778	ENSG00000087460	1.05779
GNB1	2782	ENSG00000078369	0.775207
GNB5	10681	ENSG00000069966	0.373137
GNG11	2791	ENSG00000127920	-0.658714
GNG12	55970	ENSG00000172380	-0.641896
GNG2	54331	ENSG00000186469	0.363721
GNG7	2788	ENSG00000176533	1.25672
GNL1	2794	NA	-0.621622
GNL2	29889	ENSG00000134697	-0.704495
GNL3	26354	ENSG00000163938	-0.736144
GNLY	10578	ENSG00000115523	0.849369
GNPNAT1	64841	ENSG00000100522	-0.510401
GNRH1	2796	ENSG00000147437	0.746276
GOLGA3	2802	ENSG00000090615	-0.617308
GOLM1	51280	ENSG00000135052	-1.18352
GOLPH3L	55204	ENSG00000143457	0.364264
GOLT1B	51026	ENSG00000111711	0.692121
GON4L	54856	ENSG00000116580	0.668882
GOPC	57120	ENSG00000047932	-0.665476
GOSR2	9570	NA	-0.623085
GPAA1	8733	ENSG00000197858	-0.629349
GPALPP1	55425	ENSG00000133114	-0.292361
GPANK1	7918	NA	0.306741
GPATCH4	54865	ENSG00000160818	-0.965294
GPATCH8	23131	ENSG00000186566	0.541843
GPBP1	65056	ENSG00000062194	-0.309513
GPC4	2239	ENSG00000076716	-0.802787
GPC5	2262	ENSG00000179399	-1.8913
GPER1	2852	ENSG00000164850	-0.70489
GPR1	2825	ENSG00000183671	-1.28555
GPR107	57720	ENSG00000148358	-0.331197
GPR132	29933	ENSG00000183484	0.505784
GPR153	387509	ENSG00000158292	-1.2604
GPR155	151556	ENSG00000163328	1.29933
GPR160	26996	ENSG00000173890	1.62586
GPR171	29909	ENSG00000174946	2.36748
GPR18	2841	ENSG00000125245	2.43207
GPR183	1880	ENSG00000169508	1.20519
GPR84	53831	ENSG00000139572	1.45411
GPR88	54112	ENSG00000181656	-1.87843
GPRASP1	9737	ENSG00000198932	-0.967991
GPRC5A	9052	ENSG00000013588	-1.99391
GPRC5C	55890	ENSG00000170412	-0.513787
GPSM1	26086	ENSG00000160360	-0.722362
GPSM2	29899	ENSG00000121957	-0.802008
GPSM3	63940	NA	1.42699
GPX8	493869	ENSG00000164294	-0.685718
GRB10	2887	ENSG00000106070	-0.85934
GRB2	2885	ENSG00000177885	-0.581322
GREB1	9687	ENSG00000196208	-0.7049
GRHL1	29841	ENSG00000134317	-1.20593
GRHPR	9380	ENSG00000137106	-0.481659
GRIA3	2892	ENSG00000125675	-1.61088
GRK4	2868	ENSG00000125388	-0.141895
GRK5	2869	ENSG00000198873	-0.616738
GRK6	2870	ENSG00000198055	0.781837
GRSF1	2926	ENSG00000132463	-0.361375
GSK3A	2931	ENSG00000105723	0.259507
GSK3B	2932	ENSG00000082701	0.910997
GSPT1	2935	ENSG00000103342	-0.297054
GSTA4	2941	ENSG00000170899	-1.19784
GSTM3	2947	ENSG00000134202	-1.23521
GTDC1	79712	ENSG00000121964	-0.292583
GTF2A1	2957	ENSG00000165417	0.383441
GTF2A2	2958	ENSG00000140307	-0.395935
GTF2H5	404672	ENSG00000272047	-0.748946
GTPBP1	9567	ENSG00000100226	0.471047
GTPBP4	23560	ENSG00000107937	-0.62343
GUCA1A	2978	NA	-0.882971
GUCD1	83606	ENSG00000138867	0.392184
GUCY1A2	2977	ENSG00000152402	-0.92775
GUF1	60558	ENSG00000151806	-0.447325
GUSBP11	91316	ENSG00000228315	3.12449
GVINP1	387751	ENSG00000254838	2.58272
GYG1	2992	ENSG00000163754	0.320396
GZMA	3001	ENSG00000145649	3.33763
GZMB	3002	ENSG00000100453	2.27911
GZMH	2999	ENSG00000100450	2.70715
GZMK	3003	ENSG00000113088	3.74511
H1FX	8971	ENSG00000184897	0.583996
H2AFV	94239	ENSG00000105968	-0.557056
H2AFY	9555	ENSG00000113648	0.919891
H2BFS	54145	NA	1.03857
H6PD	9563	ENSG00000049239	-1.30665
HABP4	22927	ENSG00000130956	-0.328079
HACD3	51495	ENSG00000074696	-0.405952
HADH	3033	ENSG00000138796	-0.636682
HADHA	3030	ENSG00000084754	-0.594698
HAPLN3	145864	ENSG00000140511	0.608648
HAS1	3036	ENSG00000105509	-1.89137
HAS2	3037	ENSG00000170961	-1.22796
HAUS2	55142	ENSG00000137814	-0.481275
HAUS7	55559	ENSG00000213397	-0.723073
HBEGF	1839	ENSG00000113070	-2.00174
HCFC2	29915	ENSG00000111727	-0.77784
HCST	10870	ENSG00000126264	1.77367
HDAC2	3066	ENSG00000196591	-0.280654
HDAC4	9759	ENSG00000068024	-0.524588
HDAC8	55869	ENSG00000147099	-0.498448
HDDC2	51020	ENSG00000111906	-0.663177
HDGFRP3	50810	ENSG00000166503	-0.747248
HDHD1	8226	ENSG00000130021	-0.67108
HDHD2	84064	ENSG00000167220	-0.417428
HDLBP	3069	ENSG00000115677	-0.840028
HEATR1	55127	ENSG00000119285	-0.763324
HECTD1	25831	ENSG00000092148	0.872612
HECTD2	143279	ENSG00000165338	-0.960243
HEG1	57493	ENSG00000173706	-0.853511
HELZ	9931	ENSG00000198265	0.440385
HEPH	9843	ENSG00000089472	-1.14035
HERC2	8924	NA	-0.308802
HERC4	26091	ENSG00000148634	-0.450903
HERC5	51191	ENSG00000138646	1.00011
HERC6	55008	NA	0.819884
HERPUD1	9709	ENSG00000051108	1.19123
HERPUD2	64224	ENSG00000122557	0.540911
HES1	3280	ENSG00000114315	-0.824929
HEXA	3073	ENSG00000213614	-0.547554
HEXIM1	10614	ENSG00000186834	-0.4545
HFE	3077	ENSG00000010704	-0.569014
HGF	3082	ENSG00000019991	-0.651386
HGSNAT	138050	ENSG00000165102	-0.506568
HHIP	64399	ENSG00000164161	-1.55063
HIBADH	11112	ENSG00000106049	-0.559873
HIBCH	26275	ENSG00000198130	-0.700323
HIC2	23119	ENSG00000169635	0.643188
HIP1	3092	ENSG00000127946	-0.836276
HIPK1	204851	ENSG00000163349	0.895271
HIPK2	28996	ENSG00000064393	1.39094
HIST1H1C	3006	ENSG00000187837	1.63894
HIST1H2BK	85236	NA	0.82727
HIST1H4C	8364	ENSG00000197061	1.34698
HLA-A	3105	NA	0.666367
HLA-B	3106	NA	0.579718
HLA-C	3107	NA	0.630592
HLA-DOB	3112	NA	3.27212
HLA-DPA1	3113	NA	0.727883
HLA-DQB1	3119	NA	1.40927
HLA-DRB6	3128	ENSG00000229391	0.893789
HLA-E	3133	NA	0.607697
HLA-F	3134	NA	1.03776
HLA-G	3135	NA	0.694316
HLA-J	3137	NA	0.654149
HLCS	3141	ENSG00000159267	-0.321401
HLTF	6596	ENSG00000071794	-0.414381
HM13	81502	ENSG00000101294	0.689196
HMGA1	3159	ENSG00000137309	1.70498
HMGA2	8091	ENSG00000149948	-0.381839
HMGB1	3146	ENSG00000189403	0.249497
HMGB2	3148	ENSG00000164104	0.561523
HMGCL	3155	ENSG00000117305	-0.407226
HMGCS1	3157	ENSG00000112972	-0.291641
HMGN5	79366	ENSG00000198157	-0.680889
HMGXB3	22993	ENSG00000113716	0.536196
HMHA1	23526	ENSG00000180448	1.19891
HMMR	3161	ENSG00000072571	1.13208
HNF1B	6928	NA	0.300795
HNRNPA0	10949	ENSG00000177733	0.386146
HNRNPD	3184	ENSG00000138668	-0.884198
HNRNPH1	3187	ENSG00000169045	0.45863
HNRNPK	3190	ENSG00000165119	0.692651
HNRNPU	3192	ENSG00000153187	-0.569978
HNRNPUL1	11100	ENSG00000105323	0.730428
HNRNPUL2	221092	ENSG00000214753	-0.281156
HOMER1	9456	ENSG00000152413	-1.37136
HOMER3	9454	ENSG00000051128	-0.806306
HOOK2	29911	ENSG00000095066	-0.516435
HOPX	84525	ENSG00000171476	1.79593
HOTAIRM1	100506311	ENSG00000233429	-0.686508
HOXA10	3206	ENSG00000253293	-0.721182
HOXA5	3202	ENSG00000106004	-0.720338
HOXB6	3216	ENSG00000108511	-1.11208
HOXB7	3217	ENSG00000260027	-0.671187
HOXD4	3233	NA	-0.485036
HOXD8	3234	ENSG00000175879	-0.942804
HP	3240	ENSG00000257017	-2.50297
HPGDS	27306	ENSG00000163106	-1.7736
HPS1	3257	ENSG00000107521	0.525061
HR	55806	ENSG00000168453	-0.421713
HRH1	3269	ENSG00000196639	-0.932735
HS3ST3B1	9953	ENSG00000125430	1.18813
HS6ST2	90161	ENSG00000171004	-1.71634
HSBP1	3281	ENSG00000230989	-0.480562
HSD17B11	51170	ENSG00000198189	0.468048
HSD17B14	51171	ENSG00000087076	-0.395472
HSDL1	83693	ENSG00000103160	-0.589236
HSDL2	84263	ENSG00000119471	-1.00954
HSH2D	84941	ENSG00000196684	1.22869
HSP90AA1	3320	ENSG00000080824	-0.354487
HSPA12A	259217	ENSG00000165868	-1.42591
HSPA13	6782	ENSG00000155304	1.39785
HSPA4L	22824	ENSG00000164070	-0.634656
HSPA9	3313	ENSG00000113013	-0.556807
HSPE1	3336	ENSG00000115541	-0.337011
HTATSF1	27336	ENSG00000102241	-0.781907
HTR2A	3356	ENSG00000102468	-1.58311
HTRA1	5654	ENSG00000166033	-1.13503
HTRA3	94031	ENSG00000170801	-0.304038
HTRA4	203100	ENSG00000169495	-1.9707
HYMAI	57061	ENSG00000276680	-0.504926
IARS2	55699	ENSG00000067704	-0.258362
ICAM1	3383	ENSG00000090339	1.12232
ICAM3	3385	ENSG00000076662	1.85943
ICE2	79664	ENSG00000128915	-0.423936
ICMT	23463	ENSG00000116237	-0.427017
IDH2	3418	ENSG00000182054	0.592055
IDH3B	3420	ENSG00000101365	-0.614216
IER5	51278	ENSG00000162783	0.758529
IFFO2	126917	ENSG00000169991	0.508156
IFI16	3428	ENSG00000163565	-0.579775
IFI27L1	122509	NA	0.443585
IFI6	2537	ENSG00000126709	1.06795
IFIH1	64135	ENSG00000115267	0.67939
IFNAR2	3455	ENSG00000159110	1.40921
IFNGR1	3459	ENSG00000027697	0.653686
IFNLR1	163702	ENSG00000185436	1.03709
IFRD2	7866	ENSG00000214706	-0.510638
IFT122	55764	ENSG00000163913	-0.668143
IFT22	64792	ENSG00000128581	-0.711304
IFT43	112752	ENSG00000119650	-0.551277
IFT46	56912	ENSG00000118096	-0.585089
IFT57	55081	ENSG00000114446	-0.519813
IGF1	3479	ENSG00000017427	-1.97322
IGF1R	3480	ENSG00000140443	-0.760632
IGFBP2	3485	ENSG00000115457	-0.684839
IGFBP5	3488	ENSG00000115461	-1.83918
IGFL2	147920	ENSG00000204866	0.370853
IGFLR1	79713	ENSG00000126246	0.874069
IGH	3492	NA	1.54841
IGHD	3495	NA	6.13244
IGHG1	3500	NA	4.95119
IGHM	3507	NA	6.15454
IGHV1-2	28474	NA	5.26392
IGHV1-46	28465	NA	4.3383
IGHV3-21	28444	NA	6.8627
IGHV3-23	28442	NA	6.13999
IGHV3-47	28425	NA	1.65599
IGHV4-28	28400	NA	6.17855
IGHV4-31	28396	NA	2.88644
IGHV4-34	28395	NA	5.14476
IGIP	492311	ENSG00000182700	-0.65022
IGJ	3512	ENSG00000132465	5.2701
IGK	50802	NA	4.02675
IGKC	3514	NA	6.8646
IGKV1D-8	28904	NA	3.83403
IGKV4-1	28908	NA	6.79634
IGLC1	3537	NA	5.55468
IGLJ3	28831	NA	5.5878
IGLL3P	91353	NA	5.68699
IGLV1-40	28825	NA	5.76561
IGLV1-44	28823	NA	5.89634
IGLV2-14	28815	NA	6.23754
IGLV3-1	28809	NA	5.13334
IGLV3-10	28803	NA	4.25649
IGLV3-19	28797	NA	5.33407
IGLV3-25	28793	NA	5.60247
IGLV4-3	28786	NA	0.788187
IGLV4-60	28785	NA	3.0745
IGLV5-45	28781	NA	4.21737
IGLV6-57	28778	NA	4.21666
IGLV7-43	28776	NA	2.99485
IGSF10	285313	ENSG00000152580	-1.91994
IGSF3	3321	ENSG00000143061	-0.907277
IKBKAP	8518	ENSG00000070061	-0.35993
IKBKE	9641	ENSG00000263528	0.554654
IKZF1	10320	ENSG00000185811	2.05169
IKZF3	22806	ENSG00000161405	2.81161
IL11RA	3590	ENSG00000137070	-0.834641
IL12RB1	3594	ENSG00000096996	1.99047
IL13RA1	3597	ENSG00000131724	-0.31011
IL13RA2	3598	ENSG00000123496	-1.01082
IL15	3600	ENSG00000164136	1.07369
IL15RA	3601	ENSG00000134470	1.77974
IL16	3603	ENSG00000172349	1.76023
IL17D	53342	ENSG00000172458	-1.87266
IL17RA	23765	ENSG00000177663	0.658298
IL17RC	84818	ENSG00000163702	-0.41796
IL18BP	10068	ENSG00000137496	1.21658
IL1A	3552	ENSG00000115008	0.553081
IL21R	50615	ENSG00000103522	3.06082
IL27RA	9466	ENSG00000104998	1.8593
IL2RB	3560	ENSG00000100385	2.58846
IL2RG	3561	ENSG00000147168	4.17266
IL32	9235	ENSG00000008517	3.31265
IL4I1	259307	ENSG00000104951	2.08228
IL6R	3570	ENSG00000160712	0.674698
IL7R	3575	ENSG00000168685	3.48385
ILF3-AS1	147727	ENSG00000267100	-1.04083
ILVBL	10994	ENSG00000105135	-0.454029
IMMP1L	196294	ENSG00000148950	-0.747366
IMP3	55272	ENSG00000177971	-0.591067
IMPAD1	54928	ENSG00000104331	-0.56733
IMPDH2	3615	ENSG00000178035	-0.617499
ING3	54556	ENSG00000071243	-0.264892
ING4	51147	ENSG00000111653	-0.32001
ING5	84289	ENSG00000168395	-0.23975
INHBA	3624	ENSG00000122641	-1.82879
INO80	54617	ENSG00000128908	-0.497369
INO80B	83444	ENSG00000115274	0.752289
INO80D	54891	ENSG00000114933	0.947822
INPP1	3628	ENSG00000151689	-0.291873
INPP4B	8821	ENSG00000109452	0.725369
INPP5D	3635	ENSG00000168918	0.829893
INPP5F	22876	ENSG00000198825	-0.725368
INSIG2	51141	ENSG00000125629	0.31009
INTS6	26512	ENSG00000102786	0.74054
INTS7	25896	ENSG00000143493	-0.457522
IPCEF1	26034	ENSG00000074706	0.461494
IPO5	3843	ENSG00000065150	-0.263359
IPO9	55705	ENSG00000198700	-0.514379
IPP	3652	ENSG00000197429	-0.836581
IQCE	23288	ENSG00000106012	-0.399292
IQGAP2	10788	ENSG00000145703	1.35686
IRAK1BP1	134728	ENSG00000146243	-0.522939
IRAK3	11213	ENSG00000090376	0.553425
IRAK4	51135	ENSG00000198001	0.299702
IREB2	3658	ENSG00000136381	1.03102
IRF1	3659	ENSG00000125347	2.14523
IRF2	3660	ENSG00000168310	0.900221
IRF2BP2	359948	ENSG00000168264	0.639396
IRF4	3662	ENSG00000137265	3.37673
IRF7	3665	NA	0.968396
IRF8	3394	ENSG00000140968	1.11808
IRF9	10379	NA	0.617552
ISG20	3669	ENSG00000172183	3.34545
ISM1	140862	ENSG00000101230	-1.39926
ITCH	83737	ENSG00000078747	0.711656
ITFG1	81533	ENSG00000129636	-0.526656
ITGA4	3676	ENSG00000115232	1.95779
ITGA8	8516	ENSG00000077943	1.50185
ITGAL	3683	ENSG00000005844	2.17255
ITGAV	3685	ENSG00000138448	-0.716522
ITGAX	3687	ENSG00000140678	1.63051
ITGB1BP1	9270	ENSG00000119185	-0.506462
ITGB2	3689	ENSG00000160255	0.780392
ITGB2-AS1	100505746	ENSG00000227039	1.98559
ITGB3	3690	ENSG00000259207	-0.691195
ITGB5	3693	ENSG00000082781	-0.933548
ITGB7	3695	ENSG00000139626	1.43515
ITGB8	3696	ENSG00000105855	-1.23946
ITGBL1	9358	ENSG00000198542	-2.33626
ITIH4	3700	ENSG00000055955	-1.16077
ITK	3702	ENSG00000113263	3.12126
ITM2C	81618	ENSG00000135916	1.83128
ITPA	3704	ENSG00000125877	-0.271071
ITPKB	3707	ENSG00000143772	1.44059
ITSN1	6453	ENSG00000205726	-0.627254
IVD	3712	ENSG00000128928	-0.499808
IVNS1ABP	10625	ENSG00000116679	-0.680118
JAK1	3716	ENSG00000162434	1.43147
JAK2	3717	ENSG00000096968	1.16159
JAK3	3718	ENSG00000105639	0.229211
JAKMIP1	152789	ENSG00000152969	0.800587
JARID2	3720	ENSG00000008083	0.52365
JAZF1	221895	ENSG00000153814	-0.644971
JMJD1C	221037	ENSG00000171988	0.566179
JMJD6	23210	ENSG00000070495	-0.390845
JUNB	3726	ENSG00000171223	0.405439
JUND	3727	ENSG00000130522	0.724312
KAL1	3730	ENSG00000011201	-1.23786
KANK2	25959	ENSG00000197256	-0.753827
KANK4	163782	ENSG00000132854	-1.01332
KANSL1	284058	ENSG00000120071	0.885004
KARS	3735	ENSG00000065427	-0.505067
KAT6B	23522	ENSG00000156650	1.09636
KATNAL1	84056	ENSG00000102781	-0.350451
KAZN	23254	ENSG00000189337	-0.32866
KBTBD4	55709	ENSG00000123444	-0.576627
KBTBD6	89890	ENSG00000165572	-0.86068
KCND3	3752	ENSG00000171385	-2.34173
KCNJ2	3759	ENSG00000123700	0.900945
KCNJ5	3762	ENSG00000120457	-1.0773
KCNMA1	3778	ENSG00000156113	-0.395646
KCNN3	3782	ENSG00000143603	2.02221
KCNQ1	3784	ENSG00000053918	-0.575841
KCNQ3	3786	ENSG00000184156	-1.23486
KCNQ5	56479	ENSG00000185760	-0.228346
KCTD10	83892	ENSG00000110906	-0.377373
KCTD11	147040	ENSG00000213859	0.585844
KCTD2	23510	ENSG00000180901	-0.544282
KCTD3	51133	ENSG00000136636	-0.990677
KDELC2	143888	ENSG00000178202	-0.746333
KDELR2	11014	ENSG00000136240	-0.763875
KDELR3	11015	ENSG00000100196	-0.993935
KDM2A	22992	ENSG00000173120	0.81942
KDM4B	23030	ENSG00000127663	0.893447
KDM5A	5927	ENSG00000073614	0.919458
KDM5D	8284	NA	3.71432
KDM6A	7403	ENSG00000147050	-0.45001
KDM7A	80853	ENSG00000006459	0.662716
KDSR	2531	ENSG00000119537	-0.658175
KHDRBS3	10656	ENSG00000131773	-0.836987
KIAA0125	9834	NA	3.88408
KIAA0141	9812	ENSG00000081791	-0.616098
KIAA0368	23392	ENSG00000136813	-0.346638
KIAA0895	23366	ENSG00000164542	-0.558644
KIAA0907	22889	ENSG00000132680	1.25366
KIAA1033	23325	ENSG00000136051	1.20791
KIAA1143	57456	ENSG00000163807	0.467142
KIAA1147	57189	NA	1.18074
KIAA1217	56243	ENSG00000120549	-0.664671
KIAA1324L	222223	ENSG00000164659	-1.39088
KIAA1429	25962	ENSG00000164944	-0.576865
KIAA1551	55196	ENSG00000174718	1.84885
KIAA1586	57691	ENSG00000168116	-0.595462
KIAA1644	85352	ENSG00000138944	-1.18975
KIAA1671	85379	ENSG00000197077	-0.753423
KIAA1715	80856	ENSG00000144320	-0.947627
KIF13A	63971	ENSG00000137177	-0.398156
KIF1B	23095	ENSG00000054523	-0.600809
KIF2A	3796	ENSG00000068796	0.303592
KIF3B	9371	ENSG00000101350	-0.508217
KIF5A	3798	ENSG00000155980	-0.985049
KIF5B	3799	ENSG00000170759	-0.349283
KIF7	374654	ENSG00000166813	-0.784231
KIFAP3	22920	ENSG00000075945	-0.296158
KIRREL	55243	ENSG00000183853	-0.993851
KLC1	3831	ENSG00000126214	-0.815847
KLC4	89953	ENSG00000137171	0.510709
KLF10	7071	ENSG00000155090	-0.614386
KLF13	51621	NA	1.40515
KLF3-AS1	79667	ENSG00000231160	-1.53958
KLHDC1	122773	ENSG00000197776	-0.60693
KLHDC3	116138	ENSG00000124702	0.655284
KLHDC7B	113730	ENSG00000130487	0.970147
KLHL20	27252	ENSG00000076321	-0.487998
KLHL22	84861	ENSG00000099910	-0.236626
KLHL24	54800	ENSG00000114796	1.03479
KLHL29	114818	ENSG00000119771	-1.29431
KLHL42	57542	ENSG00000087448	-0.506691
KLHL6	89857	ENSG00000172578	2.11737
KLHL9	55958	ENSG00000198642	-0.429682
KLRB1	3820	ENSG00000111796	2.19624
KMO	8564	ENSG00000117009	0.876916
KMT2A	4297	ENSG00000118058	0.689698
KMT2C	58508	ENSG00000055609	1.18383
KNOP1	400506	ENSG00000103550	0.413467
KNTC1	9735	ENSG00000184445	1.48022
KPNA1	3836	ENSG00000114030	0.634511
KPNA3	3839	ENSG00000102753	0.541828
KPNA4	3840	ENSG00000186432	0.568009
KPNA6	23633	ENSG00000025800	-0.816014
KPNB1	3837	ENSG00000108424	-0.26146
KRAS	3845	ENSG00000133703	0.578791
KREMEN1	83999	ENSG00000183762	-0.976291
KRR1	11103	ENSG00000111615	-0.990384
KRT10	3858	ENSG00000186395	-0.416597
KYNU	8942	ENSG00000115919	0.556714
L1TD1	54596	ENSG00000240563	-1.90154
L3MBTL2	83746	ENSG00000100395	0.237406
LAIR2	3904	NA	1.0918
LAMB2	3913	ENSG00000172037	-0.928175
LAMP1	3916	ENSG00000185896	-0.439706
LAMP3	27074	ENSG00000078081	3.34149
LAMP5	24141	ENSG00000125869	1.54492
LAMTOR2	28956	ENSG00000116586	-0.57667
LAPTM4A	9741	ENSG00000068697	-0.343771
LAPTM4B	55353	ENSG00000104341	-0.905139
LARS	51520	ENSG00000133706	-0.851533
LAT	27040	ENSG00000213658	1.59068
LAX1	54900	ENSG00000122188	3.32423
LBR	3930	ENSG00000143815	0.717848
LCA5	167691	ENSG00000135338	-0.514344
LCK	3932	ENSG00000182866	3.61864
LCLAT1	253558	ENSG00000172954	-0.458347
LCORL	254251	ENSG00000178177	0.554259
LCP1	3936	ENSG00000136167	1.61081
LCP2	3937	ENSG00000043462	1.33742
LDHA	3939	ENSG00000134333	-0.416977
LDOC1L	84247	ENSG00000188636	-0.771013
LEAP2	116842	ENSG00000164406	0.665585
LEF1	51176	ENSG00000138795	2.20282
LEPROTL1	23484	ENSG00000104660	0.409888
LGALS1	3956	ENSG00000100097	-0.465208
LGALS2	3957	ENSG00000100079	1.82084
LGALS3	3958	ENSG00000131981	0.58744
LGI2	55203	ENSG00000153012	-1.04737
LGMN	5641	ENSG00000100600	-0.674708
LGR4	55366	ENSG00000205213	-1.39721
LIG3	3980	ENSG00000005156	-0.567181
LILRA2	11027	NA	-1.51432
LILRB5	10990	NA	-0.75318
LIMA1	51474	ENSG00000050405	-0.61286
LIMCH1	22998	ENSG00000064042	-1.34724
LIME1	54923	ENSG00000203896	1.50354
LIN7B	64130	ENSG00000104863	0.320854
LIN7C	55327	ENSG00000148943	-0.184984
LINC00116	205251	NA	-0.599506
LINC00476	100128782	ENSG00000175611	-0.23765
LINC00657	647979	ENSG00000260032	-0.725037
LINC00672	100505576	ENSG00000263874	0.320403
LINC00674	100499466	ENSG00000278730	-0.503138
LINC00847	729678	ENSG00000245060	0.527963
LINC00936	338758	ENSG00000271614	0.794808
LINC00938	400027	ENSG00000273015	-0.433641
LINC00957	255031	ENSG00000235314	1.08387
LINC01003	100128822	ENSG00000261455	-0.772879
LINC01088	100505875	ENSG00000249307	-0.569209
LINC01137	728431	ENSG00000233621	-0.422997
LINC01215	101929623	ENSG00000271856	1.08676
LINC01268	285758	ENSG00000227502	-0.587804
LINC01278	92249	ENSG00000235437	0.194071
LINC01279	100506621	ENSG00000272761	-1.31197
LINC01503	100506119	ENSG00000233901	-1.2087
LINC01560	203414	ENSG00000196741	-0.572938
LINC01578	100507217	ENSG00000272888	0.857059
LIPT1	51601	ENSG00000144182	-0.496212
LLPH	84298	ENSG00000139233	-0.777292
LMBR1	64327	ENSG00000105983	-0.420632
LMNB1	4001	ENSG00000113368	0.977779
LOC100130100	100130100	NA	3.56466
LOC100130705	100130705	NA	-0.414842
LOC100131043	100131043	NA	1.4659
LOC100132167	100132167	NA	-0.434621
LOC100133039	100133039	NA	-0.500656
LOC100133315	100133315	NA	-0.392754
LOC100190986	100190986	NA	1.03165
LOC100289058	100289058	NA	-1.29899
LOC100289097	100289097	NA	-0.624042
LOC100505650	100505650	NA	0.764169
LOC100506100	100506100	ENSG00000223478	0.434875
LOC100506730	100506730	NA	-0.615498
LOC100996740	100996740	NA	1.24115
LOC101927151	101927151	ENSG00000267575	-0.473184
LOC101927402	101927402	NA	1.11437
LOC101927668	101927668	NA	-1.08201
LOC101927752	101927752	ENSG00000253982	-0.701514
LOC101927811	101927811	ENSG00000271133	-0.34707
LOC101928307	101928307	ENSG00000230910	-0.427927
LOC101929272	101929272	NA	2.61646
LOC101929280	101929280	NA	0.458132
LOC101930071	101930071	ENSG00000213904	0.548429
LOC102606465	102606465	ENSG00000233184	-0.495081
LOC102723809	102723809	ENSG00000259116	0.907778
LOC102724699	102724699	ENSG00000232233	0.844035
LOC102724927	102724927	ENSG00000262185	-0.344606
LOC103344931	103344931	ENSG00000260917	-0.384706
LOC200772	200772	ENSG00000233392	-0.985467
LOC286238	286238	ENSG00000228189	0.202621
LOC286272	286272	NA	-0.867194
LOC374443	374443	ENSG00000256594	0.540476
LOC440982	440982	ENSG00000152977	-1.78869
LOC643733	643733	ENSG00000235505	0.465503
LOC646762	646762	ENSG00000225264	-0.74104
LOC728613	728613	NA	1.17841
LOC729680	729680	NA	-1.05312
LOC730102	730102	ENSG00000242193	-1.09653
LONRF3	79836	ENSG00000175556	-0.453489
LPAR1	1902	ENSG00000198121	-0.67269
LPAR4	2846	ENSG00000147145	-0.439082
LPCAT3	10162	ENSG00000111684	-0.762476
LPGAT1	9926	ENSG00000123684	-0.687807
LPP	4026	ENSG00000145012	-0.697696
LPPR2	64748	ENSG00000105520	-0.500816
LPXN	9404	ENSG00000110031	0.757382
LRFN1	57622	ENSG00000128011	0.697924
LRMP	4033	ENSG00000118308	1.72263
LRP1	4035	ENSG00000123384	-1.51021
LRP10	26020	ENSG00000197324	0.246784
LRP11	84918	ENSG00000120256	-1.12858
LRP12	29967	ENSG00000147650	-0.745966
LRP1B	53353	ENSG00000168702	-1.57953
LRP6	4040	ENSG00000070018	-0.992869
LRPAP1	4043	ENSG00000163956	-0.333147
LRPPRC	10128	ENSG00000138095	-0.644954
LRRC2	79442	ENSG00000163827	-1.73427
LRRC37A3	374819	ENSG00000176809	-0.983652
LRRC58	116064	ENSG00000163428	-0.372682
LRRC8C	84230	ENSG00000171488	0.610435
LRRC8D	55144	ENSG00000171492	0.557679
LRRFIP1	9208	ENSG00000124831	0.45939
LRTOMT	220074	ENSG00000184154	-0.247159
LSG1	55341	ENSG00000041802	-0.621608
LSM12	124801	ENSG00000161654	0.568443
LSM14A	26065	NA	0.314679
LSM4	25804	ENSG00000130520	-0.399271
LSM5	23658	ENSG00000106355	-0.339642
LSP1	4046	ENSG00000130592	0.832595
LSR	51599	ENSG00000105699	0.645371
LTB	4050	NA	2.56676
LTBP3	4054	ENSG00000168056	-1.32367
LTC4S	4056	ENSG00000213316	-0.880669
LTN1	26046	ENSG00000198862	1.12236
LUC7L	55692	ENSG00000007392	-0.817015
LY6K	54742	ENSG00000160886	0.159096
LY75	4065	NA	1.93715
LY9	4063	ENSG00000122224	2.28992
LYL1	4066	ENSG00000104903	0.523204
LYNX1	66004	ENSG00000180155	-0.824417
LYRM2	57226	ENSG00000083099	-0.489129
LYSMD2	256586	ENSG00000140280	0.677475
LYST	1130	ENSG00000143669	1.341
MAGED2	10916	ENSG00000102316	-0.539988
MAGEE1	57692	ENSG00000198934	-0.603588
MAGI1	9223	ENSG00000151276	-0.966253
MAGI2-AS3	100505881	ENSG00000234456	-1.4102
MAGI2-IT1	266671	NA	-0.985683
MAGI3	260425	ENSG00000081026	-0.165263
MAGOH	4116	ENSG00000162385	-0.444205
MALAT1	378938	ENSG00000251562	1.25116
MALT1	10892	ENSG00000172175	0.454037
MAN1B1	11253	ENSG00000177239	-0.478547
MAN1C1	57134	ENSG00000117643	-0.842901
MAN2B2	23324	ENSG00000013288	-0.639456
MANBAL	63905	ENSG00000101363	-0.73669
MANEA	79694	ENSG00000172469	0.85159
MANSC1	54682	ENSG00000111261	-0.895523
MAP1A	4130	ENSG00000166963	-0.915595
MAP1LC3A	84557	ENSG00000101460	-0.245666
MAP2K4	6416	ENSG00000065559	-0.311153
MAP2K5	5607	ENSG00000137764	-0.546677
MAP3K1	4214	ENSG00000095015	0.825623
MAP3K2	10746	ENSG00000169967	-0.457332
MAP3K4	4216	ENSG00000085511	-0.55545
MAP3K7	6885	ENSG00000135341	-0.680739
MAP4	4134	ENSG00000047849	-0.741527
MAP4K1	11184	ENSG00000104814	2.33779
MAP4K5	11183	ENSG00000012983	-0.689882
MAP7D3	79649	ENSG00000129680	-1.3093
MAP9	79884	ENSG00000164114	-1.20422
MAPK1IP1L	93487	ENSG00000168175	0.442714
MAPKAPK2	9261	ENSG00000162889	0.68343
MAPRE2	10982	ENSG00000166974	-0.570513
MARCKS	4082	ENSG00000277443	1.62169
MARK1	4139	ENSG00000116141	-0.723451
MARK3	4140	ENSG00000075413	-0.885354
MARK4	57787	ENSG00000007047	0.423437
MARVELD1	83742	ENSG00000155254	-0.617646
MAST2	23139	ENSG00000086015	-0.429962
MAT2B	27430	ENSG00000038274	0.63365
MATK	4145	ENSG00000007264	0.731187
MATR3	9782	ENSG00000015479	-1.11055
MAU2	23383	ENSG00000129933	0.391748
MAX	4149	ENSG00000125952	0.188498
MB21D1	115004	ENSG00000164430	0.309948
MBD2	8932	ENSG00000134046	0.459487
MBD4	8930	ENSG00000129071	0.444122
MBD6	114785	ENSG00000166987	0.463485
MBLAC2	153364	ENSG00000176055	-0.380193
MBNL1	4154	ENSG00000152601	0.954458
MBNL2	10150	ENSG00000139793	0.403774
MBP	4155	ENSG00000197971	1.57114
MCAT	27349	ENSG00000100294	-0.521064
MCFD2	90411	ENSG00000180398	-0.27283
MCL1	4170	ENSG00000143384	0.524776
MCM5	4174	ENSG00000100297	0.819893
MCM8	84515	ENSG00000125885	-0.287803
MCOLN3	55283	ENSG00000055732	-2.50028
MCUR1	63933	NA	0.388239
MDH2	4191	ENSG00000146701	-0.736082
MDM4	4194	ENSG00000198625	0.373734
ME3	10873	ENSG00000151376	-0.615349
MECOM	2122	ENSG00000085276	-0.564737
MECR	51102	ENSG00000116353	-0.499303
MED1	5469	ENSG00000125686	0.67544
MED12	9968	ENSG00000184634	0.624663
MED13L	23389	ENSG00000123066	0.799526
MED21	9412	ENSG00000152944	-0.489248
MED25	81857	ENSG00000104973	0.688141
MED29	55588	ENSG00000063322	-0.45944
MED7	9443	ENSG00000155868	-0.4161
MED8	112950	ENSG00000159479	-0.298352
MEDAG	84935	ENSG00000102802	-1.10614
MEF2C	4208	ENSG00000081189	0.546128
MEF2D	4209	ENSG00000116604	0.870835
MEG3	55384	ENSG00000214548	-2.02667
MEG9	100507257	ENSG00000223403	-0.845636
MEGF9	1955	ENSG00000106780	0.392435
MEI1	150365	ENSG00000167077	2.28203
MEIS2	4212	ENSG00000134138	-0.839202
MEIS3P1	4213	NA	-0.785495
MERTK	10461	ENSG00000153208	-1.26508
MESDC1	59274	ENSG00000140406	0.746928
METAP1D	254042	ENSG00000172878	-0.601745
METAP2	10988	ENSG00000111142	-0.47176
METRN	79006	ENSG00000103260	-0.637791
METTL10	399818	ENSG00000203791	-0.386703
METTL22	79091	ENSG00000067365	-0.744617
METTL25	84190	ENSG00000127720	-0.523624
METTL2B	55798	ENSG00000165055	-0.442402
METTL5	29081	ENSG00000138382	-0.322226
METTL6	131965	ENSG00000206562	-0.167066
METTL9	51108	ENSG00000197006	-0.192882
MFAP3L	9848	ENSG00000198948	-1.50925
MFHAS1	9258	ENSG00000147324	1.27183
MFI2	4241	ENSG00000163975	-0.764612
MFNG	4242	ENSG00000100060	0.637642
MFSD7	84179	ENSG00000169026	-0.665039
MGA	23269	ENSG00000174197	1.48996
MGAT2	4247	ENSG00000168282	0.304077
MGC24103	158295	NA	-1.74151
MGC27345	157247	ENSG00000242261	-0.613685
MGEA5	10724	ENSG00000198408	0.604473
MGP	4256	ENSG00000111341	-1.45492
MGST3	4259	ENSG00000143198	-0.595837
MIA3	375056	ENSG00000154305	-0.754621
MIAT	440823	ENSG00000225783	2.78901
MIB1	57534	ENSG00000101752	-0.486488
MICB	4277	NA	0.715299
MICU3	286097	ENSG00000155970	-1.32692
MID1IP1	58526	ENSG00000165175	0.565037
MIEF1	54471	ENSG00000100335	-0.420716
MIF4GD	57409	ENSG00000125457	0.674665
MINA	84864	ENSG00000170854	-0.381668
MINOS1	440574	ENSG00000173436	-0.616069
MIPEP	4285	ENSG00000027001	-0.548897
MIR100HG	399959	NA	-1.03548
MIR142	406934	NA	1.47803
MIR143HG	728264	ENSG00000249669	-0.696346
MIR155HG	114614	ENSG00000234883	1.71274
MIR181A2HG	100379345	ENSG00000224020	-0.992248
MIR22HG	84981	ENSG00000186594	-0.682983
[truncated: 1,844 more rows]

## Sheet: Supplementary Data 3
Data S3. IPA-predicted canonical pathways from SLE vs OA DEGs
© 2000-2019 QIAGEN. All rights reserved.
Ingenuity Canonical Pathways	-log(p-value)	Ratio	z-score
B Cell Receptor Signaling	18.1	0.586	1.961
EIF2 Signaling	15.8	0.543	-3.671
Integrin Signaling	15.2	0.539	1.155
Role of NFAT in Regulation of the Immune Response	11.5	0.522	3.13
PI3K Signaling in B Lymphocytes	11.3	0.569	2.769
Regulation of eIF4 and p70S6K Signaling	11.3	0.541	-0.48
Sumoylation Pathway	11.1	0.615	-0.283
CD28 Signaling in T Helper Cells	10.9	0.561	1.664
NGF Signaling	10.7	0.57	0.611
Phospholipase C Signaling	10.6	0.481	1.414
Huntington's Disease Signaling	10.4	0.476	-0.124
PDGF Signaling	10.2	0.611	0.135
fMLP Signaling in Neutrophils	10.2	0.561	1.5
PTEN Signaling	10	0.563	0.25
HGF Signaling	9.85	0.565	0
IGF-1 Signaling	9.72	0.575	0.42
Gαq Signaling	9.6	0.516	0.798
Rac Signaling	9.42	0.556	1.638
Ephrin Receptor Signaling	9.41	0.503	1.969
Cardiac Hypertrophy Signaling	9.4	0.47	0.981
Renin-Angiotensin Signaling	9.4	0.549	1
VEGF Signaling	9.32	0.573	1.043
Production of Nitric Oxide and Reactive Oxygen Species in Macrophages	9.3	0.49	2.201
GM-CSF Signaling	9.29	0.63	0.309
Protein Kinase A Signaling	9.21	0.422	0.57
Actin Nucleation by ARP-WASP Complex	9.15	0.679	1.859
mTOR Signaling	9.05	0.483	1.723
IL-3 Signaling	9.04	0.602	0.849
Glioma Signaling	9.03	0.553	1
Glioblastoma Multiforme Signaling	9	0.506	0.114
PI3K/AKT Signaling	8.8	0.536	2.032
LPS-stimulated MAPK Signaling	8.63	0.586	1.697
JAK/Stat Signaling	8.46	0.59	0.429
Th1 Pathway	8.35	0.519	2.562
Fcγ Receptor-mediated Phagocytosis in Macrophages and Monocytes	8.33	0.57	3.159
FLT3 Signaling in Hematopoietic Progenitor Cells	8.3	0.581	0.849
Thrombin Signaling	8.25	0.471	1.078
iCOS-iCOSL Signaling in T Helper Cells	8.23	0.528	1.871
Colorectal Cancer Metastasis Signaling	8.22	0.452	1.2
EGF Signaling	8.16	0.618	0
IL-8 Signaling	8.1	0.472	2.132
NF-κB Signaling	8.09	0.481	0.976
NF-κB Activation by Viruses	8.07	0.575	1.286
NRF2-mediated Oxidative Stress Response	7.91	0.472	0.603
Insulin Receptor Signaling	7.76	0.504	0.956
Signaling by Rho Family GTPases	7.74	0.444	0.408
CXCR4 Signaling	7.7	0.485	1.756
Cholecystokinin/Gastrin-mediated Signaling	7.67	0.545	1.214
UVA-Induced MAPK Signaling	7.66	0.538	1.915
Aldosterone Signaling in Epithelial Cells	7.65	0.482	0.603
GP6 Signaling Pathway	7.64	0.507	-1.698
SAPK/JNK Signaling	7.56	0.538	0.544
PPARα/RXRα Activation	7.47	0.472	0
RANK Signaling in Osteoclasts	7.47	0.539	0
Renal Cell Carcinoma Signaling	7.35	0.566	1
Mouse Embryonic Stem Cell Pluripotency	7.18	0.528	0
Non-Small Cell Lung Cancer Signaling	7.08	0.571	0
Tec Kinase Signaling	6.99	0.471	1.344
Hypoxia Signaling in the Cardiovascular System	6.99	0.573	0.775
Paxillin Signaling	6.84	0.513	0.438
Prolactin Signaling	6.83	0.554	1.982
ErbB Signaling	6.8	0.531	1.54
GDNF Family Ligand-Receptor Interactions	6.77	0.566	1.121
Macropinocytosis Signaling	6.73	0.556	2
Role of NFAT in Cardiac Hypertrophy	6.72	0.443	0.524
Leukocyte Extravasation Signaling	6.67	0.445	2.278
ErbB4 Signaling	6.59	0.569	1.183
Neurotrophin/TRK Signaling	6.55	0.558	0.469
TGF-β Signaling	6.51	0.54	0.617
Dendritic Cell Maturation	6.5	0.451	2.619
14-3-3-mediated Signaling	6.45	0.489	0.927
Regulation of Actin-based Motility by Rho	6.41	0.533	1.474
Acute Myeloid Leukemia Signaling	6.32	0.527	-0.149
p70S6K Signaling	6.3	0.485	0.775
IL-2 Signaling	6.23	0.578	0.87
Melanoma Signaling	6.13	0.6	0.18
Pancreatic Adenocarcinoma Signaling	6.12	0.492	0
HIPPO signaling	6.03	0.529	-0.392
Apoptosis Signaling	5.95	0.522	-0.59
PKCθ Signaling in T Lymphocytes	5.93	0.459	2.769
Telomerase Signaling	5.89	0.495	-0.152
Neuroinflammation Signaling Pathway	5.87	0.405	4.199
Fc Epsilon RI Signaling	5.87	0.487	1.576
Neuregulin Signaling	5.85	0.523	0.493
Actin Cytoskeleton Signaling	5.85	0.427	0.954
Ephrin B Signaling	5.85	0.548	1
Opioid Signaling Pathway	5.79	0.421	0.704
Antiproliferative Role of Somatostatin Receptor 2	5.74	0.539	1.257
ERK/MAPK Signaling	5.7	0.435	0.325
Endometrial Cancer Signaling	5.69	0.562	-0.18
Agrin Interactions at Neuromuscular Junction	5.66	0.551	0.87
P2Y Purigenic Receptor Signaling Pathway	5.64	0.47	0.13
PEDF Signaling	5.57	0.517	-0.152
RhoA Signaling	5.53	0.476	0
Thrombopoietin Signaling	5.47	0.554	1.333
Glioma Invasiveness Signaling	5.46	0.543	0.649
RhoGDI Signaling	5.44	0.441	-0.492
HMGB1 Signaling	5.41	0.466	0.896
CNTF Signaling	5.38	0.556	1.859
IL-6 Signaling	5.35	0.469	0.516
Th2 Pathway	5.34	0.453	1.155
FGF Signaling	5.33	0.505	0
UVB-Induced MAPK Signaling	5.27	0.545	1.333
ErbB2-ErbB3 Signaling	5.17	0.536	0.169
Relaxin Signaling	5.16	0.446	-0.729
Melanocyte Development and Pigmentation Signaling	5.05	0.49	0.866
Oncostatin M Signaling	5.03	0.647	1.091
Role of BRCA1 in DNA Damage Response	5.01	0.512	0.229
Chemokine Signaling	4.79	0.521	1.808
Estrogen-Dependent Breast Cancer Signaling	4.74	0.506	0.507
α-Adrenergic Signaling	4.71	0.494	0.343
Sphingosine-1-phosphate Signaling	4.67	0.456	0.405
Acute Phase Response Signaling	4.66	0.429	0.985
Growth Hormone Signaling	4.61	0.494	1.581
PAK Signaling	4.61	0.475	0.438
Death Receptor Signaling	4.6	0.484	1.508
Role of Pattern Recognition Receptors in Recognition of Bacteria and Viruses	4.56	0.445	2.263
Osteoarthritis Pathway	4.51	0.41	0.593
IL-7 Signaling Pathway	4.5	0.484	0.309
UVC-Induced MAPK Signaling	4.46	0.581	1.225
BMP signaling pathway	4.38	0.5	-0.333
Synaptic Long Term Potentiation	4.36	0.451	0.272
Role of NANOG in Mammalian Embryonic Stem Cell Pluripotency	4.36	0.451	0.507
p53 Signaling	4.36	0.459	0
Type I Diabetes Mellitus Signaling	4.36	0.459	2.263
CD40 Signaling	4.32	0.494	-0.48
GNRH Signaling	4.29	0.424	0.739
CCR3 Signaling in Eosinophils	4.08	0.438	1.298
IL-17A Signaling in Airway Cells	4.06	0.487	-0.493
ILK Signaling	4.02	0.406	-0.459
Wnt/Ca+ pathway	3.95	0.508	-1.414
Role of p14/p19ARF in Tumor Suppression	3.92	0.558	0.218
CD27 Signaling in Lymphocytes	3.91	0.528	-0.6
Cell Cycle: G1/S Checkpoint Regulation	3.88	0.5	0.186
STAT3 Pathway	3.87	0.486	-0.333
Interferon Signaling	3.86	0.583	3.9
Ceramide Signaling	3.85	0.462	0.469
Small Cell Lung Cancer Signaling	3.83	0.471	-0.898
Nitric Oxide Signaling in the Cardiovascular System	3.77	0.442	-0.866
CREB Signaling in Neurons	3.75	0.396	-0.128
Angiopoietin Signaling	3.67	0.474	0.2
G Beta Gamma Signaling	3.66	0.439	0.729
PPAR Signaling	3.6	0.453	-0.457
Cdc42 Signaling	3.55	0.407	1.206
Aryl Hydrocarbon Receptor Signaling	3.53	0.418	-0.143
ERK5 Signaling	3.47	0.485	2.475
Sirtuin Signaling Pathway	3.46	0.373	-1.039
CDK5 Signaling	3.45	0.444	-1.718
VEGF Family Ligand-Receptor Interactions	3.43	0.455	0.16
Wnt/β-catenin Signaling	3.37	0.401	-1.457
Amyloid Processing	3.35	0.51	-0.447
Leptin Signaling in Obesity	3.34	0.453	0
IL-1 Signaling	3.28	0.446	0.522
Gα12/13 Signaling	3.27	0.415	1.361
ATM Signaling	3.24	0.439	-0.845
Toll-like Receptor Signaling	3.21	0.461	1.633
Inflammasome pathway	3.2	0.65	2.496
Calcium-induced T Lymphocyte Apoptosis	3.08	0.47	2.785
TNFR1 Signaling	3.08	0.5	1.633
Dopamine-DARPP32 Feedback in cAMP Signaling	3.05	0.396	-0.64
Remodeling of Epithelial Adherens Junctions	3.05	0.464	2.138
Induction of Apoptosis by HIV1	3.03	0.475	-0.756
B Cell Activating Factor Signaling	2.84	0.512	-0.688
Androgen Signaling	2.82	0.401	0.557
Ovarian Cancer Signaling	2.74	0.396	0.16
Inhibition of Angiogenesis by TSP1	2.72	0.529	0.535
Endothelin-1 Signaling	2.69	0.379	1.068
Melatonin Signaling	2.67	0.444	1.095
4-1BB Signaling in T Lymphocytes	2.61	0.531	0.775
AMPK Signaling	2.6	0.37	-0.263
Lymphotoxin β Receptor Signaling	2.6	0.448	-1.177
Activation of IRF by Cytosolic Pattern Recognition Receptors	2.4	0.444	0.378
TREM1 Signaling	2.33	0.427	3.536
April Mediated Signaling	2.31	0.487	-1.147
IL-9 Signaling	2.22	0.467	0.894
Role of IL-17F in Allergic Inflammatory Airway Diseases	2.22	0.467	1.414
Tumoricidal Function of Hepatic Natural Killer Cells	2.2	0.542	1.414
Cardiac β-adrenergic Signaling	2.12	0.379	-1.761
Cell Cycle: G2/M DNA Damage Checkpoint Regulation	2.06	0.449	1.342
Notch Signaling	2.06	0.474	0.277
TNFR2 Signaling	2.05	0.5	1.069
IL-17A Signaling in Gastric Cells	2.01	0.52	1.265
PCP pathway	1.99	0.426	-0.408
FcγRIIB Signaling in B Lymphocytes	1.94	0.405	0.186
iNOS Signaling	1.86	0.444	3.153
Type II Diabetes Mellitus Signaling	1.82	0.364	0.603
Granzyme B Signaling	1.78	0.562	0
Corticotropin Releasing Hormone Signaling	1.78	0.367	-0.149
Neuropathic Pain Signaling In Dorsal Horn Neurons	1.73	0.374	0.457
Amyotrophic Lateral Sclerosis Signaling	1.58	0.369	0.164
Role of PI3K/AKT Signaling in the Pathogenesis of Influenza	1.45	0.38	0
Antioxidant Action of Vitamin C	1.38	0.361	-0.539
Sperm Motility	1.38	0.354	-0.926
Cyclins and Cell Cycle Regulation	1.37	0.375	-0.688
eNOS Signaling	1.37	0.343	-0.566
IL-22 Signaling	1.32	0.458	-0.302
Sonic Hedgehog Signaling	1.28	0.433	-1.155
Regulation of Cellular Mechanics by Calpain Protease	1.26	0.386	0.471
Gαi Signaling	1.24	0.35	1.48
p38 MAPK Signaling	1.24	0.35	1.151
CCR5 Signaling in Macrophages	1.21	0.358	2.236
Retinoic acid Mediated Apoptosis Signaling	1.11	0.371	1.964
VDR/RXR Activation	1.09	0.359	1.134
Gαs Signaling	1.09	0.345	0.343
TWEAK Signaling	1.06	0.4	0
Role of JAK1, JAK2 and TYK2 in Interferon Signaling	0.971	0.417	1.134
Complement System	0.893	0.378	1.897
Synaptic Long Term Depression	0.772	0.316	-1.214
Cardiomyocyte Differentiation via BMP Receptors	0.762	0.4	-0.378
Basal Cell Carcinoma Signaling	0.714	0.333	-1.147
cAMP-mediated signaling	0.71	0.308	-0.75
MIF Regulation of Innate Immunity	0.695	0.349	0.775
Role of CHK Proteins in Cell Cycle Checkpoint Control	0.642	0.333	-0.535
Role of RIG1-like Receptors in Antiviral Innate Immunity	0.635	0.341	2.309
OX40 Signaling Pathway	0.616	0.319	-1.155
Cytotoxic T Lymphocyte-mediated Apoptosis of Target Cells	0.57	0.344	1.134
Calcium Signaling	0.551	0.301	-0.324
Inhibition of Matrix Metalloproteases	0.547	0.333	-1.897
Dopamine Receptor Signaling	0.507	0.312	-1.291
Bladder Cancer Signaling	0.481	0.307	0.258
Mitotic Roles of Polo-Like Kinase	0.411	0.303	-2.333
MIF-mediated Glucocorticoid Regulation	0.409	0.314	1.508
Role of Wnt/GSK-3β Signaling in the Pathogenesis of Influenza	0.394	0.299	-2.309
GPCR-Mediated Nutrient Sensing in Enteroendocrine Cells	0.391	0.295	-0.87
nNOS Signaling in Neurons	0.346	0.298	0.447
Cell Cycle Regulation by BTG Family Proteins	0.325	0.297	1.342
GPCR-Mediated Integration of Enteroendocrine Signaling Exemplified by an L Cell	0.308	0.288	-0.218
LXR/RXR Activation	0.274	0.281	-1.512
LPS/IL-1 Mediated Inhibition of RXR Function	0	0.216	-0.2
Coagulation System	0	0.229	-0.707
Neuroprotective Role of THOP1 in Alzheimer's Disease	0	0.252	-1.155
Intrinsic Prothrombin Activation Pathway	0	0.238	-1
Estrogen-mediated S-phase Entry	0	0.269	-1.89
Eicosanoid Signaling	0	0.269	-1.414

## Sheet: Supplementary Data 4
Data S4. IPA-predicted upstream regulators from SLE vs OA DEGs
© 2000-2019 QIAGEN. All rights reserved.
Upstream Regulator	Molecule Type	Predicted Activation State	Activation z-score	p-value of overlap
ESR1	ligand-dependent nuclear receptor		0.33	3.48e-37
HNF4A	transcription regulator		1.262	3.27e-31
TP53	transcription regulator		0.474	7.55e-26
camptothecin	chemical drug		1.116	2.67e-24
GnRH analog	biologic drug		-1.598	1.07e-23
FAS	transmembrane receptor	Activated	3.284	1.04e-21
IFNA2	cytokine	Activated	8.399	3.48e-20
Interferon alpha	group	Activated	7.919	7.97e-20
TGFB1	growth factor	Inhibited	-3.891	2.06e-19
CD3	complex		-1.294	8.57e-19
IFNL1	cytokine	Activated	6.945	5.38e-18
TNF	cytokine	Activated	5.737	2.93e-16
ERBB2	kinase		-1.687	3.7e-16
IFNG	cytokine	Activated	9.08	4.59e-16
tretinoin	chemical - endogenous mammalian	Activated	4.164	1.91e-15
miR-16-5p (and other miRNAs w/seed AGCAGCA)	mature microRNA		1.198	2.25e-15
CD40LG	cytokine	Activated	2.944	2.71e-15
FSH	complex		-0.204	3.74e-15
APP	other	Activated	2.046	1.25e-14
dexamethasone	chemical drug		-1.442	2.51e-14
HRAS	enzyme		1.327	3.03e-14
CST5	other	Activated	3.817	6.69e-14
IRF7	transcription regulator	Activated	8.432	6.81e-14
TCR	complex		1.052	8.49e-14
OSM	cytokine	Activated	2.763	2.16e-13
IL4	cytokine		0.404	5.2e-13
FN1	enzyme		1.343	7.71e-13
miR-155-5p (miRNAs w/seed UAAUGCU)	mature microRNA	Inhibited	-3.319	1.22e-12
miR-1-3p (and other miRNAs w/seed GGAAUGU)	mature microRNA		1.751	1.38e-12
beta-estradiol	chemical - endogenous mammalian	Inhibited	-2.341	1.98e-12
Ifnar	group	Activated	6.583	3.38e-12
PGR	ligand-dependent nuclear receptor		-0.908	3.38e-12
MYC	transcription regulator	Inhibited	-4.985	3.88e-12
Lh	complex		1.8	4.13e-12
MYCN	transcription regulator		-1.457	5.3e-12
NR3C1	ligand-dependent nuclear receptor		-0.411	5.4e-12
lipopolysaccharide	chemical drug	Activated	7.202	5.78e-12
KRAS	enzyme		0.28	1.26e-11
NFKBIA	transcription regulator		1.703	2.09e-11
miR-30c-5p (and other miRNAs w/seed GUAAACA)	mature microRNA		1.91	4.31e-11
5-fluorouracil	chemical drug	Activated	4.168	1.89e-10
miR-29b-3p (and other miRNAs w/seed AGCACCA)	mature microRNA		1.675	2.64e-10
MAPK1	kinase	Inhibited	-7.334	2.72e-10
CD28	transmembrane receptor		-0.204	4.54e-10
PRL	cytokine	Activated	4.609	5.14e-10
interferon beta-1a	biologic drug	Activated	2.594	5.49e-10
NKX2-3	transcription regulator	Inhibited	-6.581	6.27e-10
poly rI:rC-RNA	biologic drug	Activated	8.603	6.47e-10
F2	peptidase		-0.192	7.74e-10
STAT4	transcription regulator		0.628	8.04e-10
IRF1	transcription regulator	Activated	5.577	8.86e-10
NUPR1	transcription regulator	Activated	2.716	9.13e-10
SYVN1	transporter		-1.306	1.28e-09
FLT1	kinase		1.896	2.21e-09
methylselenic acid	chemical reagent		-0.172	2.8e-09
lenalidomide	chemical drug		1.538	5.9e-09
fluticasone propionate	chemical drug	Inhibited	-2.382	6.65e-09
IL1RN	cytokine	Inhibited	-5.943	8.15e-09
EGFR	kinase		-0.282	8.74e-09
SAFB	other	Inhibited	-3.674	1.04e-08
BTK	kinase		-1.647	1.12e-08
Ifn	group	Activated	6.048	1.18e-08
IFN Beta	group	Activated	6.001	1.85e-08
CD24	other		1.279	2.03e-08
L-dopa	chemical - endogenous mammalian		-1.092	2.08e-08
CNOT7	transcription regulator	Inhibited	-2.621	3.22e-08
phytohemagglutinin	chemical drug		-0.595	3.59e-08
TGM2	enzyme	Activated	7.429	3.68e-08
CD 437	chemical drug		1.092	4.24e-08
STAT1	transcription regulator	Activated	8.047	4.6e-08
KLF3	transcription regulator	Inhibited	-2.403	4.91e-08
PARP9	enzyme	Activated	2.488	6.35e-08
prednisolone	chemical drug		1.35	6.42e-08
miR-124-3p (and other miRNAs w/seed AAGGCAC)	mature microRNA	Activated	2.225	6.42e-08
EIF2AK3	kinase		-0.622	7.34e-08
oblimersen	biologic drug	Activated	2.898	9.83e-08
KITLG	growth factor		1.241	1.1e-07
ERG	transcription regulator		0.03	1.15e-07
HIF1A	transcription regulator		0.043	1.18e-07
butyric acid	chemical - endogenous mammalian		0.616	1.26e-07
CREBBP	transcription regulator		-0.936	1.31e-07
EP300	transcription regulator		1.205	1.44e-07
triamcinolone acetonide	chemical drug		0.863	1.78e-07
ST1926	chemical drug		1.815	1.83e-07
IL15	cytokine	Activated	3.563	2.01e-07
IL3	cytokine		0.759	2.08e-07
PTEN	phosphatase		0.093	2.36e-07
cisplatin	chemical drug		0.87	2.61e-07
PAX3	transcription regulator		0.784	2.73e-07
HOXA9	transcription regulator		0.6	2.85e-07
FOS	transcription regulator		1.332	2.95e-07
thapsigargin	chemical toxicant	Activated	2.183	3.49e-07
benzyloxycarbonyl-Leu-Leu-Leu aldehyde	chemical - protease inhibitor		-0.145	3.87e-07
IFNAR2	transmembrane receptor	Activated	3.464	4.11e-07
IL2	cytokine	Activated	4.036	5.54e-07
PDGF BB	complex	Activated	2.209	7.17e-07
mir-21	microRNA	Inhibited	-2.387	7.4e-07
mir-145	microRNA		-0.033	9.46e-07
ciprofloxacin	chemical drug		1.123	1.03e-06
TNFSF11	cytokine		1.106	1.12e-06
let-7a-5p (and other miRNAs w/seed GAGGUAG)	mature microRNA		1.338	1.16e-06
FOXO3	transcription regulator	Activated	2.02	1.18e-06
AGT	growth factor		-0.193	1.2e-06
IRF4	transcription regulator	Inhibited	-2.567	1.27e-06
mir-10	microRNA		-0.459	1.58e-06
MKNK1	kinase		-1.439	1.59e-06
stallimycin	biologic drug	Activated	4.1	1.64e-06
LDL	complex		-0.856	1.79e-06
mir-1	microRNA		-1.02	1.83e-06
TERT	enzyme		0.201	1.91e-06
IGFBP2	other		-1.043	2.24e-06
SATB1	transcription regulator	Inhibited	-2.069	2.28e-06
Alpha catenin	group		1.874	2.34e-06
EIF2AK2	kinase	Activated	3.495	2.41e-06
NSD2	enzyme		-0.522	2.74e-06
IFNA1/IFNA13	cytokine	Activated	4.977	2.83e-06
sirolimus	chemical drug		1.753	2.85e-06
MAP4K4	kinase	Activated	2.017	2.87e-06
NLRP12	other		0.226	3.06e-06
tanespimycin	chemical drug		0.261	3.06e-06
IL1B	cytokine	Activated	5.078	3.33e-06
2-amino-1-methyl-6-phenylimidazo-4-5-b-pyridine	chemical toxicant		-0.787	3.6e-06
mir-122	microRNA		1.616	3.64e-06
SASH1	other	Activated	4.323	4.1e-06
DOCK8	other	Activated	3.893	4.99e-06
CLOCK	transcription regulator		-0.555	5.19e-06
STAT3	transcription regulator		-1.489	5.7e-06
tunicamycin	chemical - endogenous non-mammalian		1.009	5.9e-06
TRIM24	transcription regulator	Inhibited	-5.882	6.29e-06
RUNX3	transcription regulator	Activated	3.781	6.88e-06
bromodeoxyuridine	chemical drug	Activated	3.67	6.99e-06
IFNB1	cytokine	Activated	6.357	7.42e-06
ERBB3	kinase		-0.736	9.84e-06
VEGFA	growth factor		-1.2	1.14e-05
EPO	cytokine		-1.522	1.14e-05
PD98059	chemical - kinase inhibitor		0.68	1.14e-05
XBP1	transcription regulator		-0.864	1.15e-05
HTT	transcription regulator		-0.669	1.25e-05
geldanamycin	chemical - endogenous non-mammalian		0.144	1.36e-05
VCAN	other		-1.143	1.44e-05
IRF3	transcription regulator	Activated	6.7	1.46e-05
N-Ac-Leu-Leu-norleucinal	chemical - protease inhibitor		0.33	1.52e-05
MTOR	kinase		-0.674	1.54e-05
CD44	other		1.397	1.59e-05
LY294002	chemical - kinase inhibitor		-0.752	1.6e-05
TP63	transcription regulator		0.094	1.61e-05
IL13	cytokine		-0.238	1.61e-05
lactacystin	chemical - protease inhibitor		-0.536	1.75e-05
maslinic acid	chemical - endogenous non-mammalian		-0.775	1.83e-05
TGFB3	growth factor	Inhibited	-2.553	1.91e-05
RELA	transcription regulator	Activated	3.656	1.93e-05
TCF7L2	transcription regulator		0.735	1.96e-05
IRF8	transcription regulator		1.181	2.1e-05
Ifn gamma	complex	Activated	3.932	2.24e-05
IRF5	transcription regulator	Activated	4.464	2.3e-05
Immunoglobulin	complex		-0.897	2.45e-05
TLR4	transmembrane receptor	Activated	5.391	2.53e-05
DDX58	enzyme	Activated	3.555	2.61e-05
SAFB2	other	Inhibited	-2.183	2.63e-05
PIK3R1	kinase		0.914	2.76e-05
Vegf	group	Inhibited	-2.229	3.18e-05
let-7	microRNA		0.806	3.23e-05
romidepsin	biologic drug		-1.274	3.46e-05
ribavirin	chemical drug	Activated	3.665	3.56e-05
RAB1B	other	Inhibited	-2.055	3.7e-05
salmonella minnesota R595 lipopolysaccharides	chemical - endogenous non-mammalian	Activated	4.68	3.93e-05
WT1	transcription regulator		1.33	4.12e-05
miR-27a-3p (and other miRNAs w/seed UCACAGU)	mature microRNA		0.363	4.24e-05
methylprednisolone	chemical drug		-0.497	4.38e-05
CSF1	cytokine		0.823	4.6e-05
STAT2	transcription regulator	Activated	3.389	4.73e-05
miR-145-5p (and other miRNAs w/seed UCCAGUU)	mature microRNA		0.305	5.06e-05
HSF1	transcription regulator		-0.436	5.11e-05
trichostatin A	chemical drug		0.507	5.22e-05
ATP-gamma-S	chemical reagent		-0.831	5.24e-05
5-O-mycolyl-beta-araf-(1->2)-5-O-mycolyl-alpha-araf-(1->1')-glycerol	chemical - endogenous non-mammalian	Activated	3.144	5.49e-05
CYR61	other		-0.342	5.49e-05
sorafenib	chemical drug	Inhibited	-2.193	5.97e-05
hydrogen peroxide	chemical - endogenous mammalian		1.056	6.33e-05
paclitaxel	chemical drug	Activated	2.638	6.63e-05
TGFB2	growth factor	Inhibited	-2.45	6.64e-05
bortezomib	chemical drug		-0.979	6.77e-05
aldesleukin	biologic drug	Activated	4.202	7.02e-05
AKT1	kinase		0.872	7.15e-05
BRD4	kinase		-1.54	7.45e-05
cardiotoxin	chemical - other	Activated	2.657	7.8e-05
SPDEF	transcription regulator	Activated	3.418	7.8e-05
trovafloxacin	chemical drug	Activated	2.898	7.8e-05
trichloroethylene	chemical toxicant	Activated	2.01	7.86e-05
mir-210	microRNA		0.211	8.06e-05
GFI1	transcription regulator	Inhibited	-2.156	8.14e-05
SB203580	chemical - kinase inhibitor	Inhibited	-3.944	8.51e-05
NFYB	transcription regulator		-0.831	8.52e-05
PI3K (family)	group		0.356	8.97e-05
CDKN2A	transcription regulator	Activated	2.507	9.19e-05
HGF	growth factor		-0.482	9.26e-05
mir-15	microRNA		0.969	9.6e-05
miR-122-5p (miRNAs w/seed GGAGUGU)	mature microRNA	Activated	2.411	9.6e-05
miR-17-5p (and other miRNAs w/seed AAAGUGC)	mature microRNA		-0.545	9.74e-05
HIC1	transcription regulator		1.595	9.74e-05
TP73	transcription regulator		0.475	9.79e-05
topotecan	chemical drug		0.614	9.88e-05
26s Proteasome	complex		-1.677	9.93e-05
CHUK	kinase		1.765	0.000104
SMARCA4	transcription regulator	Activated	2.354	0.000104
ACKR2	G-protein coupled receptor	Inhibited	-4.264	0.000107
PSEN1	peptidase		-1.417	0.000113
mibolerone	chemical drug		-1.979	0.000118
E. coli B4 lipopolysaccharide	chemical toxicant	Activated	4.578	0.000123
LMNA	other	Inhibited	-2.198	0.000126
TICAM1	other	Activated	5.059	0.000131
RARA	ligand-dependent nuclear receptor		-1.652	0.000131
cycloheximide	chemical reagent		1.543	0.000131
CCND1	transcription regulator	Activated	2.84	0.000133
IKBKG	kinase		1.653	0.000143
DCN	other		0.005	0.000146
valproic acid	chemical drug		-0.572	0.00015
progesterone	chemical - endogenous mammalian		0.877	0.000151
BMS-690514	chemical drug		0.894	0.000152
phenethyl isothiocyanate	chemical drug		-0.657	0.00016
CXCL12	cytokine		0.728	0.000163
SAMSN1	other	Activated	4.117	0.000166
IFNAR1	transmembrane receptor	Activated	3.785	0.000167
PI3K (complex)	complex		1.367	0.000174
sunitinib	chemical drug		0.765	0.000179
SUMO3	other		-0.747	0.000185
dihydrotestosterone	chemical - endogenous mammalian		-0.555	0.000189
MMP3	peptidase	Inhibited	-2.344	0.000196
PSEN2	peptidase		-1.002	0.000204
COL18A1	other		0.049	0.000204
SPHK1	kinase		-0.67	0.000207
benzene	chemical toxicant		1.863	0.000221
E. coli B5 lipopolysaccharide	chemical - endogenous non-mammalian	Activated	5.124	0.000226
CD40	transmembrane receptor	Activated	3.155	0.000231
DNMT3B	enzyme		0.511	0.000243
IFN alpha/beta	group	Activated	4.834	0.000248
methylmercury	chemical toxicant		1.606	0.000252
BCL6	transcription regulator		-1.243	0.000256
1,2-dithiol-3-thione	chemical reagent		-0.874	0.00026
mitomycin C	chemical drug	Activated	2.793	0.000265
EBF1	transcription regulator		0.657	0.000267
SIRT6	enzyme		-0.622	0.000273
miR-133a-3p (and other miRNAs w/seed UUGGUCC)	mature microRNA		0.742	0.000275
D-glucose	chemical - endogenous mammalian	Inhibited	-2.011	0.000283
mir-29	microRNA		0.817	0.000291
RET	kinase		-1.283	0.000296
FADD	other	Activated	2.351	0.000308
alvocidib	chemical drug		-0.024	0.000308
IRF2	transcription regulator		0.257	0.000311
forskolin	chemical toxicant		0.412	0.000323
miR-21-5p (and other miRNAs w/seed AGCUUAU)	mature microRNA		-0.284	0.000327
APH1A	peptidase		-1.015	0.000331
IFNL4	cytokine	Activated	2.826	0.000331
HSPA5	enzyme		1.093	0.000331
IFNK	cytokine	Activated	3.464	0.000333
doxorubicin	chemical drug		1.467	0.000369
IKBKB	kinase		0.192	0.000373
NLRC5	transcription regulator	Activated	3.128	0.000378
TNFSF13B	cytokine		0.928	0.000383
CSF2	cytokine	Activated	3.81	0.000406
curcumin	chemical drug		0.443	0.000409
miR-486-5p (and other miRNAs w/seed CCUGUAC)	mature microRNA		-0.119	0.000421
azathioprine	chemical drug		-1.762	0.000431
NFkB (complex)	complex	Activated	3.711	0.000445
TNK1	kinase	Activated	2.137	0.000458
ETS1	transcription regulator	Activated	2.327	0.000458
GAPDH	enzyme	Inhibited	-2.255	0.000458
ATF6	transcription regulator	Inhibited	-2.862	0.000473
ANGPT2	growth factor		-0.711	0.000487
ENG	transmembrane receptor		1.693	0.000499
TLR7	transmembrane receptor	Activated	5.932	0.000513
CCL5	cytokine	Activated	2.174	0.000516
PRKCA	kinase	Activated	2.611	0.000545
MALP-2s	chemical reagent	Activated	3.107	0.000551
n-nitrosomethylbenzylamine	chemical toxicant		0.152	0.000557
E2F1	transcription regulator		-1.583	0.000567
E. coli serotype 0127B8 lipopolysaccharide	chemical - endogenous non-mammalian	Activated	2.413	0.000568
CDK4/6	group	Activated	2.996	0.00057
ERK	group		0.154	0.000571
JAK2	kinase	Activated	2.449	0.000571
CP-55940	chemical reagent		1.144	0.000612
mir-17	microRNA		0.594	0.000623
OGA	enzyme	Activated	2.078	0.00065
MIR17HG	other		-0.689	0.000651
prostaglandin E2	chemical - endogenous mammalian		-0.786	0.000665
mycophenolic acid	chemical drug		1.957	0.000683
FGFR1	kinase		-1.469	0.000739
Salmonella enterica serotype abortus equi lipopolysaccharide	chemical toxicant	Activated	2.147	0.000745
IFNE	cytokine	Activated	4.088	0.000751
ionomycin	chemical reagent		1.523	0.000758
TSC2	other		-1.924	0.000761
BRCA1	transcription regulator		0.27	0.000771
RICTOR	other		1.775	0.000791
IGF2	growth factor		0.161	0.000884
miR-23a-3p (and other miRNAs w/seed UCACAUU)	mature microRNA		1.24	0.000885
mir-486	microRNA		-0.043	0.000885
SMAD4	transcription regulator		-0.67	0.000907
PKM	kinase		-1.023	0.000921
SP1	transcription regulator		-0.408	0.000932
SOX11	transcription regulator		-1.479	0.000943
4-phenylbutyric acid	chemical - endogenous mammalian		0.662	0.000943
miR-199a-5p (and other miRNAs w/seed CCAGUGU)	mature microRNA		-0.281	0.000962
ISGF3	complex		1.964	0.00102
PIWIL2	enzyme		0	0.00102
niflumic acid	chemical drug		-0.342	0.00102
Akt	group		-1.218	0.00105
pyrrolidine dithiocarbamate	chemical reagent	Inhibited	-2.707	0.00106
glutamine	chemical - endogenous mammalian		0.263	0.0011
chloroquine	chemical drug		-1.61	0.00111
miR-205-5p (and other miRNAs w/seed CCUUCAU)	mature microRNA		0.754	0.00113
CG	complex		-1.536	0.00115
TGFBR2	kinase		0.142	0.00115
IL27	cytokine	Activated	5.425	0.00116
CTLA4	transmembrane receptor		-1.564	0.00118
IRF9	transcription regulator		1.698	0.00119
alefacept	biologic drug		-1.048	0.00128
INSR	kinase	Inhibited	-3.817	0.0013
SIRT1	transcription regulator	Inhibited	-3.07	0.00131
PTGER4	G-protein coupled receptor	Inhibited	-2.649	0.00135
IL5	cytokine		1.565	0.00138
miR-200b-3p (and other miRNAs w/seed AAUACUG)	mature microRNA		0.152	0.00138
KLF2	transcription regulator		0.005	0.0014
SEMA7A	transmembrane receptor		-1.604	0.00143
RBM5	other		-0.784	0.00144
mir-8	microRNA		1.226	0.00145
raloxifene	chemical drug		0.022	0.00153
MYOC	other		-1.744	0.00154
deferoxamine	chemical drug	Activated	3.565	0.00164
methotrexate	chemical drug		-1.668	0.00167
miR-221-3p (and other miRNAs w/seed GCUACAU)	mature microRNA		-0.907	0.00169
TRADD	other	Activated	2.787	0.00169
IFN type 1	group	Activated	2.856	0.0017
mir-183	microRNA		0.686	0.00171
miR-103-3p (and other miRNAs w/seed GCAGCAU)	mature microRNA	Inhibited	-2.086	0.00171
ATM	kinase		0.763	0.0018
napabucasin	chemical drug		0.365	0.0018
hexamethylene bisacetamide	chemical reagent		1.949	0.00184
PRKCD	kinase		0.99	0.00186
NFKB1	transcription regulator	Activated	2.65	0.00187
BTNL2	transmembrane receptor		0.283	0.00188
IL7	cytokine	Activated	2.154	0.00191
thioacetamide	chemical toxicant		-1.267	0.00192
ERN1	kinase		-0.696	0.002
ERK1/2	group		0.205	0.00201
STAT6	transcription regulator		0.079	0.00202
fenretinide	chemical drug		0.305	0.00202
p38 Sapk	group		1.342	0.00204
BUD23	enzyme		1.4	0.00204
ERN2	kinase		-0.87	0.00204
OTUD7B	peptidase		-0.577	0.00204
BCAR3	other		0.108	0.00204
C3AR1	G-protein coupled receptor		1.632	0.0021
PROC	peptidase		0.077	0.0021
mono-(2-ethylhexyl)phthalate	chemical toxicant		-0.3	0.00211
resiquimod	chemical drug	Activated	3.354	0.00217
MAPT	other		1.501	0.00218
ID3	transcription regulator		1.377	0.0022
erlotinib	chemical drug	Activated	2.844	0.00221
JAK	group		1.739	0.00222
REL	transcription regulator		0.963	0.00224
bafilomycin A1	chemical drug		-0.411	0.00224
metribolone	chemical reagent		-1.23	0.00227
HNRNPA2B1	other		-0.57	0.00231
miR-199a-3p (and other miRNAs w/seed CAGUAGU)	mature microRNA		0.127	0.00237
Pam3-Cys-Ser-Lys4	chemical reagent	Activated	3.025	0.00239
tributyrin	chemical drug	Activated	2.647	0.00242
PAF1	other	Activated	3.545	0.00242
PARP1	enzyme		0.717	0.00247
HSP90B1	other		1.105	0.00247
MYD88	other	Activated	3.28	0.00248
ID2	transcription regulator		1.175	0.00255
SOCS1	other	Inhibited	-3.034	0.00256
SOX4	transcription regulator		-1.363	0.0026
SMAD7	transcription regulator	Activated	3.016	0.00266
hyaluronic acid	chemical - endogenous mammalian	Activated	2.538	0.00272
epothilone B	chemical drug		1.044	0.00273
THRAP3	transcription regulator		-1.153	0.00273
CGAS	enzyme	Activated	2.777	0.00273
MIR200	group		1.28	0.00273
MUC1	other		-0.71	0.00273
Bay 11-7082	chemical - kinase inhibitor	Inhibited	-2.105	0.00273
tetraethylammonium	chemical drug		0.353	0.00275
TRAP1	enzyme		1.96	0.00282
TNFSF10	cytokine	Activated	3.421	0.00288
nocodazole	chemical reagent		0	0.00293
mir-34	microRNA		0.391	0.003
Brd4	kinase	Inhibited	-2.099	0.003
BIRC5	other		0.734	0.00305
miR-204-5p (and other miRNAs w/seed UCCCUUU)	mature microRNA		1.849	0.00307
miR-291a-3p (and other miRNAs w/seed AAGUGCU)	mature microRNA		0.38	0.00308
ORMDL3	other		1.807	0.00309
NBEAL2	other	Inhibited	-2.985	0.00309
mir-634	microRNA		-0.046	0.00311
TMPO	other	Inhibited	-2.449	0.00311
RBFOX2	transcription regulator		-1.067	0.00311
PSENEN	peptidase		-0.464	0.00311
Boc-D-FMK	chemical reagent		1.3	0.00311
Igm	complex		-0.677	0.00323
D-fructose	chemical - endogenous mammalian		-0.468	0.00324
MAP2K4	kinase		1.814	0.00336
MXD1	transcription regulator		0.663	0.00336
miR-129-5p (and other miRNAs w/seed UUUUUGC)	mature microRNA		0.152	0.00336
miR-130a-3p (and other miRNAs w/seed AGUGCAA)	mature microRNA		-0.013	0.00336
quinacrine	chemical drug		-0.11	0.00336
miR-22-3p (miRNAs w/seed AGCUGCC)	mature microRNA		0.92	0.00342
PLA2R1	transmembrane receptor		0.39	0.00342
DKK3	cytokine		0.152	0.00344
TAL1	transcription regulator		-0.974	0.0035
TBK1	kinase	Activated	3.448	0.00357
EDN1	cytokine		-0.816	0.00357
cyclosporin A	biologic drug		0.407	0.00358
ELAVL1	other	Activated	2.17	0.0037
FGF2	growth factor		-1.606	0.0037
mir-181	microRNA		-0.825	0.00372
HRG	other		1.732	0.00373
PTK2	kinase	Inhibited	-2.09	0.00377
IGF1	growth factor		-1.5	0.00381
EZH2	transcription regulator		-0.904	0.00383
Map3k7	kinase		1.125	0.00396
NR3C2	ligand-dependent nuclear receptor		0.414	0.00409
SP600125	chemical - kinase inhibitor		-0.99	0.0041
TOB1	transcription regulator		-0.842	0.0042
GPS2	transcription regulator		-1.432	0.0042
EBI3	cytokine	Activated	3.788	0.0042
plumbagin	chemical toxicant		-0.137	0.00422
calpain	complex		-0.084	0.00422
UCN-01	chemical drug		-1.316	0.00422
EGF	growth factor		-0.446	0.00425
TLR3	transmembrane receptor	Activated	4.076	0.00431
CTBP1	enzyme		-0.724	0.00435
CLU	other		-1.098	0.00435
betulinic acid	chemical drug		1.45	0.00435
dasatinib	chemical drug		0.705	0.0045
SEL1L	other		0.963	0.0045
mir-192	microRNA		-0.192	0.0045
CXCL3	cytokine		1.032	0.0045
melphalan	chemical drug		1.563	0.0045
FLI1	transcription regulator		-0.537	0.00451
miR-141-3p (and other miRNAs w/seed AACACUG)	mature microRNA		0.814	0.00451
KDM5B	transcription regulator		0.322	0.00455
TLR9	transmembrane receptor	Activated	5.347	0.00462
imatinib	chemical drug		1.971	0.00471
wortmannin	chemical - kinase inhibitor		-1.203	0.00482
SMARCB1	transcription regulator		1.124	0.00484
CSF3	cytokine		0.87	0.00485
bleomycin	chemical drug		-1.938	0.00485
garcinol	chemical - endogenous non-mammalian		0.434	0.00488
FOXO4	transcription regulator		0.49	0.00504
daidzein	chemical drug		1.59	0.00504
anisomycin	chemical - endogenous non-mammalian		0.425	0.00512
FOXO1	transcription regulator		1.635	0.00515
NEUROG1	transcription regulator		0.756	0.0052
miR-30a-3p (and other miRNAs w/seed UUUCAGU)	mature microRNA		0.789	0.00521
USP18	peptidase	Inhibited	-2.556	0.00521
HLX	transcription regulator	Inhibited	-2.144	0.00529
RASSF5	other		-0.737	0.0054
miR-92a-3p (and other miRNAs w/seed AUUGCAC)	mature microRNA		0.408	0.0054
TAB1	enzyme	Inhibited	-2.783	0.0054
mir-515	microRNA		-0.262	0.00541
ITGB4	transmembrane receptor		-0.094	0.00541
VIPR1	G-protein coupled receptor	Activated	3.133	0.00541
U0126	chemical - kinase inhibitor		-0.54	0.00547
zinc	chemical drug		0.535	0.00548
ITGB3	transmembrane receptor		-1.071	0.00552
arsenite	chemical toxicant		-0.176	0.00572
HOXA3	transcription regulator	Inhibited	-3.28	0.00577
MAPK7	kinase		-0.153	0.00577
folic acid	chemical - endogenous mammalian		0.522	0.00577
CLDN7	other	Inhibited	-2.054	0.00617
DNMT3A	enzyme		1.084	0.00617
NCSTN	peptidase		-1.955	0.00623
EPAS1	transcription regulator		-0.003	0.00632
AHR	ligand-dependent nuclear receptor	Activated	4.146	0.00636
TREM1	transmembrane receptor		-0.089	0.00639
IFNA10	cytokine	Activated	2.774	0.00642
IFNA21	cytokine	Activated	2.768	0.00642
IFNA5	cytokine	Activated	2.774	0.00642
IFNA7	cytokine	Activated	2.774	0.00642
mir-451	microRNA		-1.066	0.00642
IFNA14	cytokine	Activated	2.774	0.00642
IFNA6	cytokine	Activated	2.774	0.00642
MVP	other		0.762	0.00642
zinc protoporphyrin IX	chemical - endogenous mammalian		-0.251	0.00642
N-carbobenzyloxy-leucine-leucine-norvalinal	chemical - protease inhibitor	Activated	2.289	0.00642
fludarabine	chemical drug		0.613	0.00642
HDL	complex	Inhibited	-2.026	0.00646
Tgf beta	group	Inhibited	-3.264	0.00652
AHI1	other		-1.648	0.00672
LONP1	peptidase		0	0.00675
MAP3K14	kinase	Activated	2.172	0.00675
cytarabine	chemical drug	Activated	2.282	0.00675
6-hydroxydopamine	chemical toxicant		0.73	0.00688
CGP 74514A	chemical - kinase inhibitor		1.067	0.00704
GGA1	transporter		1.543	0.00704
mir-378	microRNA	Activated	2	0.00704
miR-330-5p (and other miRNAs w/seed CUCUGGG)	mature microRNA		-0.747	0.00704
mir-32	microRNA		-1.041	0.00704
miR-378a-3p (and other miRNAs w/seed CUGGACU)	mature microRNA		1.029	0.00704
SGCB	other		-1.982	0.00704
GGA3	transporter		1.12	0.00704
LAMP2	enzyme		1.154	0.00704
ATP2A1	transporter		-1	0.00704
PDGFRbeta-recognizing cyclic peptide	chemical reagent		0.882	0.00704
ascomycin	chemical reagent		-1.982	0.00704
pegintron	biologic drug		1	0.00704
sertindole	chemical drug		-1	0.00704
TFEB	transcription regulator		1.854	0.00714
NFYC	transcription regulator		-1.901	0.00714
APOE	transporter		-0.842	0.00717
IL12 (family)	group	Activated	2.268	0.00723
JAK1	kinase	Activated	3.272	0.00734
5'-methylthioadenosine	chemical - endogenous mammalian		-0.378	0.00752
mir-148	microRNA		-0.992	0.00752
miR-375-3p (miRNAs w/seed UUGUUCG)	mature microRNA		0.147	0.00752
PKD1	ion channel	Activated	2.613	0.00757
nitrofurantoin	chemical drug		-0.082	0.00768
TWIST1	transcription regulator	Inhibited	-2.372	0.0077
PTH	other		-0.79	0.0077
ATF4	transcription regulator		0.707	0.0077
NDRG1	kinase	Activated	2.327	0.00776
RB1	transcription regulator		-1.625	0.00777
mir-144	microRNA		-0.905	0.00792
DPP-23	chemical reagent		-0.971	0.00792
PS-1145	chemical - kinase inhibitor		-1.197	0.00792
CD2	transmembrane receptor	Activated	4.022	0.00801
PTPN6	phosphatase		-0.784	0.00801
WNT3A	cytokine	Inhibited	-4.1	0.00815
ARNT2	transcription regulator		-0.688	0.00828
Ikb	group		0.343	0.00837
mir-27	microRNA		-0.39	0.00843
iron	chemical - endogenous mammalian		-0.141	0.00843
MAPKAP1	other		0.956	0.00859
CDK6	kinase		1.937	0.00859
gossypol	chemical drug		-0.529	0.00859
HOXA10	transcription regulator		0.691	0.00876
cigarette smoke	chemical toxicant		1.555	0.00876
MAP2K1	kinase		-0.371	0.0088
S-adenosylmethionine	chemical - endogenous mammalian	Activated	2.169	0.00889
ADRB	group		-1.946	0.00899
TCF12	transcription regulator		0.964	0.00901
MAP2K3	kinase		1.16	0.00904
desmopressin	biologic drug		-0.563	0.00921
belinostat	chemical drug		0	0.00928
CPXM1	peptidase		-1.342	0.00928
KLHL21	other	Inhibited	-2.236	0.00928
RHEB	enzyme		0.692	0.00928
UBA1	enzyme		-0.447	0.00928
ATP2B2	transporter		0.555	0.00928
KRIT1	other		-1.387	0.00928
SF1	transcription regulator		-1.382	0.00928
[Ac-His1,D-Phe2,Lys15,Arg16,Leu27]VIP-(3-7)-GRF-(8-27)	chemical reagent		-0.469	0.00928
nilotinib	chemical drug		0.689	0.00936
TRPC4AP	transporter	Activated	2.236	0.00936
DEPTOR	other	Inhibited	-2.449	0.00936
USP9X	peptidase		-0.976	0.00936
CD82	other		-0.391	0.00936
CXCR1	G-protein coupled receptor		0.447	0.00936
WNT5B	other		-0.784	0.00936
HAS2	enzyme		-0.577	0.00936
zinostatin	biologic drug		1.664	0.00936
KIT	transmembrane receptor		-0.186	0.00939
MAVS	other	Activated	3.671	0.00956
DDIT3	transcription regulator		0.312	0.00956
mir-182	microRNA		-1.598	0.00964
CR1L	other	Activated	3.499	0.00969
Cyclin E	group		-0.104	0.00974
triclosan	chemical drug		-0.707	0.00974
TF	transporter		1.066	0.00974
PHLPP1	enzyme		-0.313	0.00974
mir-9	microRNA		0.624	0.00974
mir-96	microRNA		0.149	0.00974
NCAM1	other		0.399	0.00974
MYCBP2	enzyme		-0.632	0.00974
C5	other		0.824	0.00974
CTGF	growth factor		-0.473	0.00984
EIF3E	other		1.859	0.00996
trans-hydroxytamoxifen	chemical drug		0.926	0.0102
CAT	enzyme		0.159	0.0104
CD38	enzyme		1.221	0.0104
hydrocortisone	chemical - endogenous mammalian		0.27	0.0105
EIF4E	translation regulator		-1.737	0.0105
MAX	transcription regulator		-1.237	0.0108
PLAU	peptidase		0.919	0.011
ARHGAP21	other	Activated	3.13	0.011
POU2F2	transcription regulator		0.18	0.011
NME1	kinase		0.222	0.011
actinomycin D	chemical drug		1.822	0.011
lipoteichoic acid	chemical - endogenous non-mammalian	Activated	2.992	0.011
phosphate	chemical - endogenous mammalian		0.333	0.011
3-nitropropionic acid	chemical toxicant		0.183	0.0111
SN-38	chemical drug		-0.396	0.0111
phorbol 12,13-dibutyrate	chemical - endogenous non-mammalian		0.213	0.0111
CAMP	other		1.645	0.0112
bee venom	chemical - endogenous non-mammalian		-1.843	0.0114
SERPINF1	other		-0.675	0.0117
cadmium	chemical toxicant		0.625	0.0118
genistein	chemical drug		1.751	0.0119
48s	complex		-1.177	0.012
PURA	transcription regulator		1.342	0.012
SPTLC2	enzyme	Activated	2.97	0.012
APBB1	transcription regulator		-1.734	0.012
miR-128-3p (and other miRNAs w/seed CACAGUG)	mature microRNA		-1.095	0.012
IFNA8	cytokine	Activated	2.784	0.012
NRP1	transmembrane receptor		-0.391	0.012
IFNA16	cytokine	Activated	2.774	0.012
ginkgolide B	chemical drug		-0.268	0.012
CCNK	kinase		-0.696	0.0121
4-(2-aminoethyl)benzenesulfonylfluoride	chemical - protease inhibitor	Activated	2.357	0.0121
NFYA	transcription regulator		-1.698	0.0127
CDC73	other	Activated	2.231	0.0129
INHBA	growth factor		-1.415	0.0129
PLK4	kinase	Activated	2.496	0.0129
IGF2BP1	translation regulator		-1.286	0.013
HNRNPA1	enzyme		0.684	0.013
ammonium chloride	chemical drug		0.194	0.013
vancomycin	biologic drug		0.505	0.013
apicidin	chemical - endogenous non-mammalian	Activated	2.728	0.013
thyroid hormone	chemical - endogenous mammalian		0.617	0.0131
Gm-csf	group		1.288	0.0136
MYBL2	transcription regulator		0.088	0.0136
D-galactosamine	chemical - endogenous mammalian	Activated	2.329	0.0136
N-acetyl-L-cysteine	chemical drug		-0.796	0.014
ibrutinib	chemical drug		-0.707	0.0146
TREX1	enzyme	Inhibited	-2.213	0.0146
S1PR3	G-protein coupled receptor		-0.104	0.0146
cobalt chloride	chemical reagent		1.652	0.0146
isotretinoin	biologic drug	Activated	2.862	0.0146
lipid A	chemical toxicant	Activated	3.452	0.0147
TMEM173	other	Activated	2.236	0.0147
MTA1	transcription regulator		-0.224	0.0147
CEBPB	transcription regulator		1.593	0.0148
rotenone	chemical toxicant		0.352	0.015
copper gluconate	chemical drug		1.038	0.0152
bryostatin 1	chemical drug	Activated	2.232	0.0152
disulfiram	chemical drug		1.038	0.0152
epoxomicin	chemical - protease inhibitor		-0.354	0.0152
zVAD-FMK	chemical - protease inhibitor		0.914	0.0154
estrogen receptor	group		1.752	0.0156
TNFRSF8	transmembrane receptor		-0.461	0.0156
NR4A3	ligand-dependent nuclear receptor		0.927	0.0156
TAZ	enzyme		0.152	0.0156
phorbol myristate acetate	chemical drug	Activated	2.417	0.0156
ADAM10	peptidase		-0.081	0.0158
RHOA	enzyme		-0.656	0.0158
mir-103	microRNA		-1.119	0.0162
GATA1	transcription regulator		1.692	0.0162
calphostin C	chemical - kinase inhibitor		-1.894	0.0162
IFNW1	cytokine	Activated	2.646	0.0163
GFI1B	transcription regulator		-1.941	0.0163
NFATC2	transcription regulator	Activated	2.386	0.0163
Fus	transcription regulator		0	0.0163
9,10-dimethyl-1,2-benzanthracene	chemical toxicant		1.444	0.0167
HDAC2	transcription regulator		1.013	0.0168
PRDM1	transcription regulator		-1.668	0.0168
SUMO2	enzyme		0.077	0.0169
P38 MAPK	group		0.851	0.017
10E,12Z-octadecadienoic acid	chemical - endogenous mammalian		1.003	0.0172
ALDH1A2	enzyme		0	0.0173
Mek	group		-1.726	0.0174
PP2/AG1879 tyrosine kinase inhibitor	chemical - kinase inhibitor		-0.851	0.0176
NOTCH3	transcription regulator		-0.659	0.0176
IL21	cytokine	Activated	3.928	0.0176
MITF	transcription regulator		0.162	0.0176
MAP2K6	kinase		1.361	0.0176
salubrinal	chemical reagent		1.724	0.0177
Traj18	other		0.649	0.0177
SH3KBP1	other		-0.478	0.0177
miR-217-5p (and other miRNAs w/seed ACUGCAU)	mature microRNA		0.208	0.0177
clioquinol	chemical drug		1.914	0.0177
delphinidin	chemical - endogenous non-mammalian		-0.97	0.0177
BCL3	transcription regulator	Inhibited	-2.129	0.0182
budesonide	chemical drug		0.333	0.0183
GAST	other		-0.778	0.0183
RARB	ligand-dependent nuclear receptor		0.548	0.019
PLK2	kinase	Activated	2.496	0.019
N-[N-(3,5-difluorophenacetyl-L-Ala)]-S-phenylglycine t-butyl ester	chemical - protease inhibitor	Activated	2.898	0.019
OSCAR	other	Activated	2	0.0192
A2M	transporter		-0.718	0.0194
IL24	cytokine		-0.309	0.0194
halofuginone	chemical drug		1.501	0.0194
BCR (complex)	complex	Activated	2.235	0.0196
RAF1	kinase		-0.779	0.0196
UCHL1	peptidase		-0.709	0.0197
CD247	transmembrane receptor		-0.326	0.0197
SRC	kinase		1.154	0.0198
simvastatin	chemical drug	Inhibited	-2.478	0.0201
12-(3-adamantan-1-yl-ureido) dodecanoic acid	chemical reagent		-0.688	0.0202
BCL2L1	other		-0.28	0.0202
mir-19	microRNA		-0.258	0.0203
TRPC1	ion channel		-0.094	0.0203
SOD1	enzyme		-0.391	0.0203
GC-GCR dimer	complex		1.584	0.0204
mir-221	microRNA		-0.169	0.0204
GPI	enzyme		0.012	0.0204
EGR3	transcription regulator		0.303	0.021
TSC1	other		-1.628	0.021
FBXO42	other		1.698	0.0212
PSMB9	peptidase		1.732	0.0212
TNFRSF17	transmembrane receptor		1.633	0.0212
miR-193a-3p (and other miRNAs w/seed ACUGGCC)	mature microRNA		0.637	0.0212
CTSZ	peptidase		0.816	0.0212
ATG16L1	enzyme		-1.3	0.0212
salinomycin	chemical - endogenous non-mammalian		0.816	0.0212
RPS6KB2	kinase		1.633	0.0212
MMP8	peptidase		-0.631	0.0212
BRMS1	enzyme		-0.246	0.0212
RECK	other		1.718	0.0212
DEK	transcription regulator		1.029	0.0212
sulindac sulfide	chemical drug		-0.027	0.0212
PD 168393	chemical - kinase inhibitor		0.215	0.0212
tiron	chemical reagent		1.633	0.0212
PLG	peptidase		1.748	0.0216
NPC2	transporter		-1.183	0.0216
HNRNPK	transcription regulator		0.989	0.0216
Notch	group		-0.331	0.0219
GNA12	enzyme		1.7	0.0219
cerivastatin	chemical drug	Inhibited	-2.176	0.0219
Tnf (family)	group		1.892	0.0221
NFE2L2	transcription regulator		-0.603	0.0222
KLF5	transcription regulator		-0.501	0.0224
HMGB1	transcription regulator	Activated	2.992	0.0224
GDF2	growth factor	Inhibited	-3.18	0.0228
Pdgf (complex)	complex		-0.874	0.0231
MAP2K7	kinase		0.99	0.0232
plicamycin	chemical drug		-1.578	0.0232
IL18	cytokine	Activated	3.595	0.0236
IFNA4	cytokine	Activated	3.207	0.0239
PSMD10	transcription regulator		0.143	0.0239
Ni2+	chemical reagent		1.059	0.0239
GJA1	transporter		-1.011	0.024
IFIH1	enzyme		1.704	0.024
azoxymethane	chemical toxicant		-0.321	0.024
gefitinib	chemical drug		-0.414	0.0241
SP3	transcription regulator		-0.558	0.0245
ZNF100	transcription regulator		-0.447	0.0247
ZNF85	transcription regulator		-0.447	0.0247
ZNF254	transcription regulator		-0.447	0.0247
RASSF8	other		-0.447	0.0247
ZNF431	transcription regulator		-0.447	0.0247
MED28	other	Activated	2.165	0.0247
SLC25A4	transporter	Inhibited	-2.236	0.0247
LRP2	transporter		1.172	0.0247
miR-542-3p (miRNAs w/seed GUGACAG)	mature microRNA		1.153	0.0247
miR-185-5p (and other miRNAs w/seed GGAGAGA)	mature microRNA		-0.815	0.0247
NUP107	other		-0.537	0.0247
ZNF665	other		-0.447	0.0247
ZNF528	other		-0.447	0.0247
KHDRBS1	transcription regulator		-0.492	0.0247
NACC1	transcription regulator		1.477	0.0247
ZNF43	transcription regulator		-0.447	0.0247
ZNF429	transcription regulator		-0.447	0.0247
MIB1	enzyme	Inhibited	-2.201	0.0247
SLC6A2	transporter		0.447	0.0247
QKI	other		-1.319	0.0247
ZNF708	other		-0.447	0.0247
dacarbazine	chemical drug	Activated	2.236	0.0247
SIM1	transcription regulator		-0.808	0.0248
IL10	cytokine		0.518	0.0251
vincristine	chemical drug		0.263	0.0252
IFNA17	cytokine	Activated	2.219	0.0255
PSMB10	peptidase		0.447	0.0255
Cdk	group		1.231	0.0255
LY96	transmembrane receptor		0.951	0.0255
mir-204	microRNA		1	0.0255
VCP	enzyme	Activated	2.219	0.0255
gamma-tocotrienol	chemical drug		-0.167	0.0255
spermine	chemical - endogenous mammalian		-0.62	0.0255
noscapine	chemical drug		-0.431	0.0255
salinosporamide A	chemical drug		0.202	0.0256
DAG1	transmembrane receptor		-1.912	0.0256
miR-7a-5p (and other miRNAs w/seed GGAAGAC)	mature microRNA		-1.107	0.0256
BID	other		1.177	0.0256
PTK2B	kinase		1.618	0.0256
alpha-tocopherol succinate	chemical drug		0.351	0.0256
GLI1	transcription regulator		-0.594	0.0259
PML	transcription regulator	Activated	2.178	0.0261
PRKN	enzyme		-0.211	0.0261
NRG1	growth factor		0.197	0.0265
inositol	chemical drug		-1	0.027
chondroitin sulfate E	chemical - endogenous mammalian		0	0.027
[Lys15,Arg16,Leu27]VIP(1-7)GRF(8-27)	chemical reagent		-0.577	0.027
Integrinα	group	Inhibited	-2	0.027
olmesartan	chemical drug		0	0.027
ESRP1	other		-0.106	0.027
MELK	kinase		1.904	0.027
(±)-2-hydroxyoleic acid	chemical drug	Inhibited	-2	0.027
G6PC3	phosphatase		1.98	0.027
mir-375	microRNA		1.122	0.027
AMBN	growth factor		1.067	0.027
WFS1	enzyme		1.067	0.027
ARHGEF25	other	Activated	2	0.027
HK2	kinase	Inhibited	-2	0.027
SENP6	peptidase		0.283	0.027
RTKN	other	Activated	2	0.027
SGCD	other		-1.982	0.027
PLAA	other		0.278	0.027
CH-223191	chemical reagent		-1.987	0.027
sulfamethoxazole/trimethoprim	chemical drug		-0.152	0.027
JWH-015	chemical reagent		-1.306	0.027
A23187	chemical reagent		1.398	0.0271
OSMR	transmembrane receptor		-0.456	0.0272
mir-25	microRNA		-1.052	0.0272
miR-26a-5p (and other miRNAs w/seed UCAAGUA)	mature microRNA		-0.492	0.0272
ECSIT	transcription regulator	Activated	2.467	0.0272
BAX	transporter		1.393	0.0273
berberine	chemical drug		-0.782	0.0273
YY1	transcription regulator		-1.875	0.0275
rosiglitazone	chemical drug		0.486	0.0276
mitoxantrone	chemical drug		1.317	0.0279
N-acetylmuramyl-L-alanyl-D-isoglutamine	chemical - endogenous non-mammalian	Activated	2.29	0.0289
S100A8	other		1.35	0.0291
2-amino-5-phosphonovaleric acid	chemical - other		-0.506	0.0292
RHO	G-protein coupled receptor		0.626	0.0296
ILK	kinase		-0.086	0.0296
JAG1	growth factor		-1.55	0.03
tacrolimus	chemical drug		-0.823	0.0301
TERF2IP	other		-0.544	0.0302
tyrphostin AG 1478	chemical - kinase inhibitor		-0.294	0.031
CXCL8	cytokine		1.789	0.0316
NLRP3	other		0.927	0.0316
TRAF2	enzyme	Activated	2.387	0.0319
SYK	kinase		-1.738	0.0319
glycerol	chemical - endogenous mammalian		-1.195	0.032
PSMB8	peptidase		0.816	0.032
PIK3R2	kinase		1.539	0.032
MAPK10	kinase		0.891	0.032
RASGRF1	other		-0.218	0.032
SR 144528	chemical reagent		-0.547	0.032
trientine	chemical drug		0.221	0.032
caffeic acid phenethyl ester	chemical drug		-0.124	0.032
Nr1h	group	Inhibited	-3.004	0.0321
Nfat (family)	group		-0.742	0.0321
PDLIM2	other		1.044	0.0321
BMI1	transcription regulator		1.677	0.0322
BMPER	other		1.713	0.0324
MXI1	transcription regulator		1.463	0.0324
MYT1	transcription regulator		-0.333	0.0324
YWHAZ	enzyme		1.219	0.0324
ATR	kinase		0.492	0.0324
antimycin A	chemical - endogenous non-mammalian		-1.016	0.0324
SELPLG	other	Activated	2.324	0.0325
4-hydroxytamoxifen	chemical drug		0.406	0.0328
cadmium chloride	chemical toxicant		-1.172	0.0333
IL2RG	transmembrane receptor	Activated	2.429	0.0342
TSLP	cytokine		1.287	0.0346
miR-182-5p (and other miRNAs w/seed UUGGCAA)	mature microRNA		-1.883	0.0346
MMP2	peptidase		0.732	0.0346
nitric oxide	chemical - endogenous mammalian		1.932	0.0354
lovastatin	chemical drug	Inhibited	-2.287	0.0356
DKK1	growth factor		-0.233	0.0357
emodin	chemical drug		-1.535	0.0357
2-deoxyglucose	chemical drug		-0.104	0.0357
epigallocatechin-gallate	chemical drug		-0.578	0.036
seocalcitol	chemical drug		0.366	0.0362
BDNF	growth factor		-1.206	0.0363
entinostat	chemical drug		1.079	0.0367
tamoxifen	chemical drug		1.546	0.0368
mir-155	microRNA	Inhibited	-2.808	0.0372
INHA	growth factor		1.928	0.0372
CTNNB1	transcription regulator		-1.261	0.0374
IND S7	chemical - kinase inhibitor		-0.277	0.0375
IRAK4	kinase		0.787	0.0376
ATF3	transcription regulator		1.41	0.0379
ERBB4	kinase		1.057	0.0379
NS-398	chemical reagent		-0.551	0.0379
sphingosine-1-phosphate	chemical - endogenous mammalian		0.975	0.0379
tert-butyl-hydroquinone	chemical reagent		-1.694	0.0379
Laminin (complex)	complex		0.093	0.0381
SERPINA1	other		-0.829	0.0381
GABPA	transcription regulator		-0.968	0.0381
baicalein	chemical - endogenous non-mammalian		-1.414	0.0381
miR-296-5p (miRNAs w/seed GGGCCCC)	mature microRNA		-0.465	0.0382
MAP3K5	kinase		1.497	0.0382
PD184352	chemical drug		-0.702	0.0382
1-methyl-4-phenylpyridinium	chemical toxicant		1.86	0.0382
calyculin A	chemical toxicant		0.711	0.0382
7-ketocholesterol	chemical - endogenous mammalian		1.043	0.0382
NOTCH1	transcription regulator		-0.87	0.0384
thymoquinone	chemical - endogenous non-mammalian		1.561	0.0394
Collagen(s)	complex		-0.816	0.0394
VHL	transcription regulator		1.282	0.0399
THOC5	other		-0.816	0.0402
CREB3L2	transcription regulator		0.128	0.0402
PF-3084014	chemical drug		-0.492	0.0402
IGF2R	transmembrane receptor		-0.928	0.0402
DDB2	other		0.327	0.0402
PPBP	cytokine		-1.501	0.0402
RV 538	chemical reagent		-1.546	0.0402
lidocaine	chemical drug		-1.067	0.0402
calcitriol	chemical drug		1.26	0.0402
Z-DEVD-FMK	chemical - protease inhibitor		-0.816	0.0402
tridecanoic acid	chemical - endogenous mammalian		-1.633	0.0402
E64d	chemical - protease inhibitor		0.928	0.0402
caspase	group		0.655	0.0404
DLL4	other		0.384	0.0404
CITED2	transcription regulator		-1.552	0.0404
NRF1	transcription regulator		0.162	0.0406
monophosphoryl lipid A	chemical drug	Activated	2.24	0.0411
tert-butyl hydroperoxide	chemical toxicant		0.91	0.0411
C1q	complex		-0.113	0.0411
1'-acetoxychavicol acetate	chemical reagent		-0.707	0.0411
FZD8	G-protein coupled receptor		0.705	0.0411
NREP	other	Inhibited	-2.184	0.0411
SMC3	other		0.762	0.0411
PNN	other		-1.89	0.0411
miR-18a-5p (and other miRNAs w/seed AAGGUGC)	mature microRNA		0.813	0.0411
RND3	enzyme		-0.897	0.0411
MAML1	transcription regulator		0.169	0.0411
RFX5	transcription regulator	Activated	2.219	0.0411
lith-O-Asp	chemical reagent		1.931	0.0411
L-685,458	chemical - protease inhibitor	Activated	2.068	0.0411
monorden	chemical - endogenous non-mammalian		-0.707	0.0411
calpeptin	chemical reagent		1.414	0.0411
24-hydroxycholesterol	chemical - endogenous mammalian		0.804	0.0411
arsenic trioxide	chemical drug	Activated	2.19	0.0426
DNASE2	enzyme	Inhibited	-3.271	0.0429
SELP	transmembrane receptor		1.175	0.0429
ELF4	transcription regulator		0.146	0.0429
zoledronic acid	chemical drug		-0.235	0.0429
bardoxolone	chemical drug		0.069	0.0429
oxymatrine	chemical drug		1.066	0.043
hexachlorobenzene	chemical toxicant		0.662	0.043
HSPA9	other		-0.777	0.043
MSC	transcription regulator		1.367	0.043
pifithrin alpha	chemical reagent		0.183	0.043
lipoarabinomannan	chemical - endogenous non-mammalian	Activated	2.53	0.043
9Z,11E-octadecadienoic acid	chemical - endogenous mammalian		0.5	0.043
gentamicin C	chemical drug		0.6	0.044
maneb	chemical toxicant		-0.137	0.044
miR-125b-5p (and other miRNAs w/seed CCCUGAG)	mature microRNA	Inhibited	-2.089	0.0441
CALCA	other		-1.166	0.0441
Raf	group		-1.289	0.0443
Collagen type I	complex		0.525	0.0443
PIK3CA	kinase		0.36	0.0443
triamterene	chemical drug		0.371	0.0443
N-cor	group		0.378	0.0444
eicosapentenoic acid	chemical drug	Inhibited	-2.313	0.0444
fenamic acid	chemical reagent		0.289	0.0445
AG490	chemical - kinase inhibitor		-1.713	0.0447
imiquimod	chemical drug	Activated	3.058	0.0448
CIITA	transcription regulator	Activated	3.026	0.045
NQO1	enzyme		-0.432	0.045
fluvastatin	chemical drug		-0.611	0.045
JUNB	transcription regulator		0.013	0.0465
PITX2	transcription regulator		0.88	0.0465
WWTR1	transcription regulator		0.79	0.0467
RUVBL1	transcription regulator		0.839	0.0467
eflornithine	chemical drug		1.284	0.0467
SKP2	enzyme	Inhibited	-2.591	0.0471
NPR1	enzyme		1.343	0.0471
cyanocobalamin	chemical - endogenous mammalian		-0.088	0.0471
HMGA1	transcription regulator		-0.301	0.0474
2-methoxyestradiol	chemical - endogenous mammalian		0.765	0.0482
mir-133	microRNA		-0.356	0.0482
NUMB	other		-0.87	0.0484
MDM4	enzyme		-1.391	0.0484
JARID2	transcription regulator		1.091	0.0484
ITGAL	transmembrane receptor		0.88	0.0484
FDFT1	enzyme		1	0.0484
TREM2	transmembrane receptor		-0.231	0.0484
S-(2,3-bispalmitoyloxypropyl)-cysteine-GDPKHPKSF	chemical reagent	Activated	2.048	0.0484
androgen	chemical drug		1.386	0.0485
ZBTB16	transcription regulator		0.91	0.0494
N-acetylsphingosine	chemical reagent	Activated	2.76	0.0494
ATP	chemical - endogenous mammalian		-0.115	0.05
GLRX	enzyme	Activated	2.219	0.0503
APCS	other	Activated	2	0.0503
PAX9	transcription regulator		-1.941	0.0503
GADD45GIP1	other	Inhibited	-2.219	0.0503
FRS2	kinase	Activated	2	0.0523
POU2AF1	transcription regulator	Activated	2.061	0.0523
bisphenol A diglycidyl ether	chemical reagent		-1.909	0.0523
PRNP	other		1.96	0.053
MAP3K8	kinase	Activated	2.139	0.0531
MMP14	peptidase		1.763	0.0532
MIF	cytokine	Activated	3.258	0.0548
peptidoglycan	chemical - endogenous non-mammalian	Activated	4.232	0.0561
decitabine	chemical drug		1.774	0.0565
HSF2	transcription regulator	Inhibited	-2.028	0.0574
PPIF	enzyme	Activated	2.197	0.0592
COMMD1	transporter	Inhibited	-2.138	0.0592
SPI1	transcription regulator	Activated	3.943	0.0598
CXCL2	cytokine		1.903	0.0617
IL17D	cytokine	Activated	2.188	0.0617
SCAP	other	Inhibited	-2.364	0.0623
pervanadate	chemical reagent		1.982	0.0626
5R-hydroxytriptolide	chemical drug	Inhibited	-2	0.0626
VIPAS39	other	Inhibited	-2	0.0626
(-)-arctigenin	chemical reagent		1.941	0.0626
Ifna4	other		1.969	0.0626
3,3'-diindolylmethane	chemical drug		1.955	0.0629
NOTCH4	transcription regulator		-1.903	0.063
hemozoin	chemical - endogenous non-mammalian	Activated	2.68	0.063
TLR2/3/4/9	group	Activated	2.423	0.0671
Fcor	enzyme	Inhibited	-2.408	0.0671
HSP90AA1	enzyme	Activated	2.202	0.0671
TNNI3	transporter	Activated	2.449	0.0671
Ifnz (includes others)	cytokine	Activated	2.433	0.0671
rituximab	biologic drug	Inhibited	-2.206	0.069
TMBIM6	other	Activated	2.009	0.069
sulfasalazine	chemical drug		-1.897	0.069
etoposide	chemical drug	Activated	2.999	0.0696
docosahexaenoic acid	chemical drug	Activated	2.093	0.0699
bucladesine	chemical toxicant		-1.771	0.0702
JAG2	growth factor	Inhibited	-2.159	0.072
GSK3B	kinase		1.803	0.0724
staurosporine	chemical - kinase inhibitor	Inhibited	-2.27	0.0724
IL12 (complex)	complex	Activated	4.003	0.0727
IFI16	transcription regulator	Activated	2.903	0.0729
ibuprofen	chemical drug		1.791	0.0731
IL32	cytokine	Activated	2.111	0.075
NFkB (family)	group		1.982	0.0791
N(2)-(gamma-D-glutamyl)-meso-2,2'-diaminopimelic acid	chemical reagent	Activated	2.63	0.0791
phorbol 12,13-didecanoate	chemical toxicant	Activated	2.258	0.0821
sterol	chemical - endogenous mammalian	Activated	2.005	0.0821
ITK	kinase	Activated	2.307	0.0827
crocidolite asbestos	chemical toxicant	Activated	2.052	0.0846
SREBF2	transcription regulator		-1.936	0.0855
betaine	chemical - endogenous mammalian		1.974	0.0867
3M-002	chemical reagent	Activated	2.219	0.0878
FZD9	G-protein coupled receptor		1.97	0.0878
PPP2R5C	other	Inhibited	-2.121	0.0878
phenyl-N-tert-butylnitrone	chemical reagent	Inhibited	-2.157	0.0878
TLR5	transmembrane receptor	Activated	2.596	0.0879
CpG ODN 1668	chemical reagent	Activated	2.957	0.0894
enalapril	chemical drug		-1.803	0.0896
SQSTM1	transcription regulator	Activated	2.413	0.0897
MRTFA	transcription regulator	Inhibited	-2.013	0.0923
chelerythrine	chemical drug	Inhibited	-2.333	0.0942
IL1	group	Activated	2.107	0.0951
5-N-ethylcarboxamido adenosine	chemical reagent	Inhibited	-2.935	0.0965
2-aminopurine	chemical reagent	Inhibited	-2.511	0.0988
clobetasol propionate	chemical drug	Inhibited	-2.449	0.102
FOXF1	transcription regulator	Inhibited	-2.233	0.102
OGG1	enzyme		1.751	0.102
azetidyl-2-carboxylic acid	chemical reagent	Inhibited	-2.401	0.102
methylnitronitrosoguanidine	chemical toxicant	Activated	2.094	0.105
ZBTB7B	transcription regulator		-1.772	0.106
miR-483-3p (miRNAs w/seed CACUCCU)	mature microRNA		1.77	0.108
Hbb-b1	transporter	Activated	2.54	0.108
IL10RA	transmembrane receptor	Inhibited	-5.646	0.112
INSIG2	other		1.949	0.112
RGS1	other		1.89	0.112
WP1066	chemical drug		1.98	0.113
AKIRIN2	other		-1.969	0.113
RAP1B	enzyme		1.941	0.113
LITAF	transcription regulator	Activated	2	0.113
E4F1	transcription regulator		1.973	0.113
ISG15	other		-1.984	0.113
murabutide	chemical reagent	Activated	2	0.113
N-Ac-leucyl-leucyl-methioninal	chemical - protease inhibitor		1.969	0.113
aspirin	chemical drug	Inhibited	-2.841	0.114
1-methyl-4-phenyl-1,2,3,6-tetrahydropyridine	chemical toxicant	Activated	2.05	0.115
E. coli lipopolysaccharide	chemical - endogenous non-mammalian	Activated	3.592	0.118
PAEP	other		-1.941	0.119
ezetimibe	chemical drug		-1.998	0.119
bisphenol A	chemical - endogenous mammalian	Inhibited	-2.741	0.12
TYROBP	transmembrane receptor	Activated	2.18	0.122
PDGFC	growth factor	Inhibited	-2.78	0.124
inosine	chemical - endogenous mammalian	Activated	2.065	0.126
IHH	enzyme	Inhibited	-2.263	0.127
RPS6KB1	kinase		1.973	0.129
cholesterol	chemical - endogenous mammalian	Activated	2.486	0.129
ATP7B	transporter	Inhibited	-3.051	0.13
ITGAV	transmembrane receptor		-1.964	0.13
naringenin	chemical - endogenous non-mammalian		-1.89	0.13
3M-011	chemical reagent	Activated	3.065	0.131
Stat1-Stat2	complex	Activated	2.213	0.133
IFNL2	other	Activated	2.216	0.133
PPM1D	phosphatase	Inhibited	-2.216	0.133
RNF216	enzyme	Inhibited	-2.236	0.133
C3	peptidase		1.835	0.136
AGN194204	chemical drug	Activated	2.82	0.139
TBX21	transcription regulator		1.758	0.142
MBTPS1	peptidase	Inhibited	-2.433	0.145
[D-Ala2,N-Me-Phe4,Gly5-ol]-Enkephalin	chemical reagent		1.756	0.145
CpG ODN 1826	chemical reagent	Activated	4.302	0.146
ADIPOQ	other	Inhibited	-2.096	0.15
Pam3-Cys	chemical toxicant	Activated	2.063	0.151
DDR1	kinase	Activated	2.608	0.152
Hbb-b2	other	Activated	3.606	0.155
CCR2	G-protein coupled receptor		1.982	0.155
COPS5	transcription regulator	Inhibited	-2.155	0.156
HEY1	transcription regulator	Activated	2.424	0.158
TNFSF14	cytokine		1.819	0.159
PF4	cytokine	Activated	2.069	0.159
minocycline	chemical drug	Inhibited	-2.105	0.16
FLT3LG	cytokine	Activated	3.651	0.166
IL12A	cytokine	Activated	2.923	0.17
PTPRJ	phosphatase	Activated	2.065	0.17
LGALS1	other		1.98	0.173
CBL	transcription regulator		-1.75	0.173
ARID3B	transcription regulator		1.994	0.176
U1 snRNP	complex		1.949	0.176
FBXO2	enzyme		1.948	0.176
MDL 28170	chemical toxicant		-1.982	0.176
IGHM	transmembrane receptor		-1.871	0.185
LNX2	other	Inhibited	-2.213	0.188
phospholipid	chemical - endogenous mammalian	Activated	2.224	0.188
UXT	transcription regulator	Activated	2.266	0.19
NOD2	other	Activated	2.988	0.192
SOX1	transcription regulator	Activated	2.041	0.192
FCGR2B	transmembrane receptor	Inhibited	-2.201	0.193
KN 93	chemical - kinase inhibitor	Inhibited	-2.009	0.193
PHF1	transcription regulator	Activated	2.19	0.195
KMT2A	transcription regulator		-1.862	0.195
RIPK2	kinase	Activated	3.54	0.196
cryptotanshinone	chemical drug		-1.915	0.197
PDGF-DD	complex	Inhibited	-2.339	0.197
Lymphotoxin	complex	Activated	2	0.197
LAMA5	other	Activated	2.611	0.197
NONO	transcription regulator	Activated	2.121	0.197
finasteride	chemical drug		-1.915	0.197
MSTN	growth factor	Inhibited	-3.359	0.198
GMNN	transcription regulator	Activated	2.353	0.2
CpG oligonucleotide	chemical drug	Activated	3.659	0.208
reactive oxygen species	chemical toxicant	Activated	2.009	0.219
MAPK14	kinase		1.938	0.226
IL17A	cytokine	Activated	2.257	0.228
KRT17	other	Activated	2.111	0.229
SOX3	transcription regulator		1.8	0.232
IGF1R	transmembrane receptor	Inhibited	-2.398	0.237
metformin	chemical drug	Activated	2.457	0.241
SRA1	transcription regulator		-1.976	0.242
RNASE1	enzyme	Activated	2	0.242
CYP2J2	enzyme		1.808	0.242
IL1A	cytokine	Activated	2.565	0.246
W7	chemical reagent	Inhibited	-2.63	0.246
propionic acid	chemical - endogenous mammalian		1.818	0.246
8,9-epoxyeicosatrienoic acid	chemical - endogenous mammalian	Activated	2	0.247
MSGN1	transcription regulator	Inhibited	-2	0.247
APC/APC2	group	Activated	2	0.247
IRF3 dimer	complex		1.982	0.247
RFXAP	transcription regulator		1.954	0.247
RALBP1	enzyme		-1.982	0.247
AIMP1	cytokine	Activated	2.414	0.249
Il8r	group	Activated	2.219	0.25
VGLL3	other	Inhibited	-2.236	0.25
STAR	transporter	Inhibited	-2	0.25
AIF1	other	Inhibited	-2.201	0.25
polycyclic aromatic hydrocarbons	chemical toxicant		1.947	0.25
3M-001	chemical drug	Activated	3.082	0.255
SNCA	enzyme	Activated	2.141	0.255
ETS2	transcription regulator		1.986	0.256
rosuvastatin	chemical drug	Inhibited	-2.218	0.268
(+)-MK-801	chemical drug		-1.875	0.268
MDM2	transcription regulator	Inhibited	-2.522	0.275
CEACAM1	transporter	Activated	2.173	0.291
BCL2L11	other		1.834	0.298
ADORA3	G-protein coupled receptor	Activated	2.646	0.298
FOXC2	transcription regulator	Inhibited	-2.202	0.3
DLK1	other		-1.787	0.307
deferasirox	chemical drug	Activated	2.144	0.309
ORAI1	ion channel		-1.964	0.323
PLCL2	enzyme		1.98	0.323
VIP	other	Inhibited	-2.535	0.323
miR-214-3p (and other miRNAs w/seed CAGCAGG)	mature microRNA		1.941	0.323
RPS6KA4	kinase	Activated	2	0.323
RELN	peptidase		1.987	0.323
acitretin	chemical drug		1.969	0.323
dydrogesterone	chemical drug	Activated	2	0.323
ZNF217	transcription regulator	Activated	2.688	0.329
GnRH-A	chemical reagent	Activated	2.314	0.329
ethionine	chemical toxicant	Activated	2.043	0.329
CD14	transmembrane receptor		1.844	0.347
RUNX1	transcription regulator	Activated	2.527	0.357
PTGS2	enzyme	Activated	2.553	0.362
etanercept	biologic drug	Inhibited	-2.306	0.363
CCR5	G-protein coupled receptor	Activated	2.237	0.367
JAK3	kinase		1.896	0.367
acyclic retinoid	chemical drug	Activated	2.414	0.367
RELB	transcription regulator	Activated	2.168	0.378
TANK	other		1.936	0.38
Ahr-aryl hydrocarbon-Arnt	complex	Activated	2.2	0.382
FOXF2	transcription regulator	Activated	2.236	0.382
DUSP1	phosphatase	Inhibited	-2.432	0.387
RBL2	other	Activated	2.109	0.387
p70 S6k	group	Inhibited	-2.135	0.392
4-methylnitrosoamino-1-(3-pyridinyl)-1-butanone	chemical toxicant	Activated	2.122	0.393
SMAD3	transcription regulator	Inhibited	-2.181	0.399
miR-135a-5p (and other miRNAs w/seed AUGGCUU)	mature microRNA		-1.997	0.4
APOA2	transporter		1.969	0.4
CHRNA3	transmembrane receptor		1.997	0.4
PLCL1	enzyme		1.98	0.4
TLR7/8	group	Activated	2.881	0.406
GNAI3	enzyme		1.89	0.408
4-tert-octylphenol	chemical toxicant		-1.897	0.408
S100A4	other	Activated	2.157	0.421
FFAR3	G-protein coupled receptor	Activated	2.879	0.422
Tlr	group	Activated	3.301	0.422
letrozole	chemical drug	Activated	2.548	0.425
RPS6KA5	kinase		1.818	0.427
morphine	chemical drug		1.988	0.434
TRPM2	ion channel	Activated	2.759	0.443
enterotoxin B	biologic drug	Activated	2.846	0.445
PPP2CA	phosphatase	Activated	2.059	0.446
PROCR	other	Activated	2.211	0.449
ZBTB33	transcription regulator	Activated	2	0.449
latrunculin B	chemical reagent		1.982	0.449
IL15RA	transmembrane receptor	Inhibited	-2.621	0.463
ADCYAP1	other	Inhibited	-3.553	0.472
B2M	transmembrane receptor	Activated	2.804	0.472
UBE2I	enzyme	Inhibited	-2.138	0.472
Retnla	other		-1.953	0.476
TFF3	other		-1.94	0.476
hydroquinone	chemical - endogenous mammalian		1.969	0.476
metoprolol	chemical drug	Activated	2	0.476
RNASE2	enzyme	Activated	2.47	0.479
Irgm1	other	Inhibited	-2.335	0.485
bicalutamide	chemical drug		1.784	0.485
SLC29A1	transporter	Activated	2.433	0.486
BRAF	kinase		-1.98	0.49
LTBP1	other	Inhibited	-2.138	0.493
IL12B	cytokine	Activated	2.787	0.493
IL23	complex	Activated	2.665	0.502
NTF4	growth factor	Inhibited	-2.2	0.514
IL2RB	transmembrane receptor		1.982	0.514
DSP	other	Activated	2.213	0.514
2-acetylaminofluorene	chemical toxicant	Inhibited	-2.183	0.514
atorvastatin	chemical drug	Inhibited	-2.147	0.515
CNTF	cytokine	Inhibited	-2.667	0.518
TGFBR1	kinase	Inhibited	-2.816	0.531
ACTL6A	other	Inhibited	-2.121	0.542
histone deacetylase inhibitor	chemical drug	Activated	2.359	0.542
HOXD3	transcription regulator	Inhibited	-2.433	0.544
miR-210-3p (miRNAs w/seed UGUGCGU)	mature microRNA		-1.964	0.547
MTDH	transcription regulator	Inhibited	-2.008	0.565
doxifluridine	chemical drug	Activated	2.183	0.575
alpha-amanitin	chemical toxicant	Activated	2.219	0.575
leukotriene B4	chemical - endogenous mammalian		1.98	1
vitamin E	chemical drug		-1.876	1
Pka	complex		-1.866	1
JAK1/2	group	Activated	2.385	1
Pdgf Ab	complex	Inhibited	-2.2	1
NADPH oxidase	complex	Activated	2	1
LPIN1	phosphatase		-1.964	1
TLR8	transmembrane receptor	Activated	2.079	1
FOXL2	transcription regulator		1.917	1
IFNL3	cytokine	Activated	2.19	1
CASZ1	enzyme	Activated	2.137	1
GNRH	group		1.895	1
TEAD1	transcription regulator	Inhibited	-2.219	1
RARRES3	enzyme	Activated	2.208	1
TCF7L1	transcription regulator	Activated	2.138	1
TNFRSF1B	transmembrane receptor	Activated	2.447	1
TNFSF12	cytokine	Activated	2.145	1
LHCGR	G-protein coupled receptor		-1.945	1
DNMT1	enzyme	Inhibited	-2.375	1
SLC2A4	transporter	Activated	2.407	1
IFNGR1	transmembrane receptor		1.947	1
AGTR2	G-protein coupled receptor		1.915	1
TNFRSF6B	transmembrane receptor		1.96	1
EDN3	other	Inhibited	-2.433	1
GNAS	enzyme		-1.982	1
NEUROD1	transcription regulator		-1.937	1
SSB	enzyme	Inhibited	-2.4	1
PYCARD	transcription regulator		-1.969	1
mir-7	microRNA		-1.921	1
miR-146a-5p (and other miRNAs w/seed GAGAACU)	mature microRNA	Inhibited	-3.131	1
TLR2	transmembrane receptor	Activated	2.876	1
KAT6A	enzyme	Inhibited	-2.804	1
CD274	enzyme		1.969	1
MAPK12	kinase		1.966	1
FMO3	enzyme	Inhibited	-2	1
ALOX15	enzyme	Activated	2.178	1
IL22	cytokine	Activated	2.409	1
VAV1	transcription regulator		-1.967	1
TNFRSF11A	transmembrane receptor	Activated	2.219	1
FOXM1	transcription regulator	Inhibited	-2.487	1
NR1I3	ligand-dependent nuclear receptor	Activated	2.327	1
THRA	ligand-dependent nuclear receptor		-1.907	1
LOX	enzyme	Inhibited	-2.236	1
SMARCA2	transcription regulator		1.941	1
KEAP1	transcription regulator	Inhibited	-2.401	1
DNAJB6	transcription regulator	Activated	2	1
MSX1	transcription regulator		-1.987	1
KMT2D	transcription regulator	Inhibited	-3.366	1
NR2F2	ligand-dependent nuclear receptor		1.982	1
WNT11	other		-1.96	1
HDAC4	transcription regulator		-1.757	1
IRAK1	kinase	Activated	2.091	1
DLX3	transcription regulator		-1.944	1
CIDEC	other	Activated	2.236	1
TNFRSF1A	transmembrane receptor	Activated	2.749	1
NR5A2	ligand-dependent nuclear receptor	Activated	2.141	1
EHF	transcription regulator	Activated	2.129	1
PRKACA	kinase	Inhibited	-2.576	1
TNFSF15	cytokine	Activated	2.158	1
ESRRA	ligand-dependent nuclear receptor		-1.864	1
NPPA	other		1.964	1
RAD21	transcription regulator	Activated	2	1
ozone	chemical toxicant		1.879	1
SU6656	chemical toxicant		1.912	1
methimazole	chemical drug	Inhibited	-2.236	1
acetaminophen	chemical drug	Activated	2.078	1
picryl chloride	chemical toxicant		1.964	1
kainic acid	chemical toxicant		-1.802	1
pyruvic acid	chemical - endogenous mammalian		1.904	1
zymosan	chemical - endogenous non-mammalian	Activated	2.059	1
bilirubin	chemical - endogenous mammalian	Activated	2	1
kaempferol	chemical toxicant		-1.8	1
beta-glycerophosphoric acid	chemical - endogenous mammalian	Inhibited	-2.425	1
butaprost	chemical drug		-1.928	1
dehydroisoandrosterone	chemical - endogenous mammalian	Inhibited	-2.123	1
eplerenone	chemical drug	Inhibited	-2.2	1
Ngf	group	Inhibited	-2.519	1

## Sheet: Supplementary Data 5
Data S5. IPA-predicted canonical pathways from LA-associated WGCNA modules
© 2000-2019 QIAGEN. All rights reserved.	Activation Z-Score
Canonical Pathways	darkgrey	navajowhite2	midnightblue	brown	honeydew1	salmon4
Neuroinflammation Signaling Pathway	3.638	2.121	2.887	5.94	2.183	N/A
Dendritic Cell Maturation	3.464	1.342	3.162	5.112	3.051	N/A
PKCθ Signaling in T Lymphocytes	3.317	2.449	2.646	4.426	2.53	N/A
Role of NFAT in Regulation of the Immune Response	3	2.449	2.646	4.49	1.604	N/A
Ephrin Receptor Signaling	2	2.828	2	4.849	2.496	N/A
B Cell Receptor Signaling	3.162	1.414	2.236	5.191	2.138	N/A
IL-8 Signaling	1.134	2.714	2	5.333	2.714	N/A
Superpathway of Inositol Phosphate Compounds	3.162	1.414	2.646	4.2	2.121	N/A
Phospholipase C Signaling	1.89	2.333	2.53	4.382	1.897	N/A
3-phosphoinositide Biosynthesis	3	1.89	2.236	3.962	1.89	N/A
Thrombin Signaling	1.633	2.236	2	4.426	2.121	N/A
Integrin Signaling	0.447	1.414	2.828	4.802	2.673	N/A
Th1 Pathway	2.646	N/A	2.496	4.6	2.121	N/A
Production of Nitric Oxide and Reactive Oxygen Species in Macrophages	1	1.633	2.646	4.226	1.897	N/A
Fcγ Receptor-mediated Phagocytosis in Macrophages and Monocytes	N/A	2.449	2	4.914	1.89	N/A
PI3K Signaling in B Lymphocytes	2.646	2.236	N/A	4.315	1.89	N/A
Role of Pattern Recognition Receptors in Recognition of Bacteria and Viruses	2	1.633	2	4.146	1.134	N/A
NF-κB Signaling	0.302	1.89	2.449	4.49	1.732	N/A
Colorectal Cancer Metastasis Signaling	1.134	1.265	1.342	4.542	2.5	N/A
Leukocyte Extravasation Signaling	1	0	3	4.667	2.111	N/A
CD28 Signaling in T Helper Cells	2.449	1.134	N/A	4.491	2.53	N/A
HGF Signaling	2	1.633	2	3.545	1.414	N/A
Signaling by Rho Family GTPases	1	0.378	1.633	5.24	2.138	N/A
iCOS-iCOSL Signaling in T Helper Cells	2.236	N/A	2.236	3.578	2.333	N/A
RhoGDI Signaling	-1	-0.447	-1.633	-3.128	-2.111	N/A
IL-6 Signaling	3	1	1	3.411	1.897	N/A
Actin Cytoskeleton Signaling	1	1.89	1.667	3.212	2.5	N/A
Opioid Signaling Pathway	1.89	2.449	1	3.773	1	N/A
NGF Signaling	2.236	1.89	N/A	3.838	2.121	N/A
fMLP Signaling in Neutrophils	N/A	2.828	N/A	4.707	2.53	N/A
Acute Phase Response Signaling	2.121	1.342	N/A	3.411	3	N/A
LPS-stimulated MAPK Signaling	2	1.633	N/A	3.838	2.333	N/A
Rac Signaling	N/A	2.236	N/A	5.014	2.53	N/A
Tec Kinase Signaling	N/A	1	2.646	4.491	1.633	N/A
TREM1 Signaling	2	2.236	2	3.464	N/A	N/A
HMGB1 Signaling	1.633	1.342	N/A	3.922	2.714	N/A
PDGF Signaling	N/A	1.633	2	3.578	2.333	N/A
Prolactin Signaling	N/A	2	2	3.638	1.89	N/A
Renin-Angiotensin Signaling	N/A	1.89	2	3.922	1.667	N/A
Macropinocytosis Signaling	N/A	2.236	2	3.638	1.342	N/A
Role of NFAT in Cardiac Hypertrophy	2	2.121	N/A	4.017	1	N/A
GNRH Signaling	2	2.333	N/A	3.78	1	N/A
Glioma Signaling	2.236	2.236	N/A	3.578	1	N/A
Agrin Interactions at Neuromuscular Junction	N/A	1.342	2	3.464	2.236	N/A
ERK/MAPK Signaling	-0.816	2.236	2	3.157	0.632	N/A
Insulin Receptor Signaling	1.342	2	N/A	3.545	1.897	N/A
Cholecystokinin/Gastrin-mediated Signaling	0.816	1.633	N/A	3.838	2.449	N/A
PTEN Signaling	-0.816	-2.449	-1.342	-2.985	-1	N/A
SAPK/JNK Signaling	N/A	1.414	2	2.683	2.333	N/A
CXCR4 Signaling	N/A	1.667	N/A	4.811	1.89	N/A
FGF Signaling	2.236	1	N/A	3.771	1.342	N/A
Actin Nucleation by ARP-WASP Complex	N/A	2	1	3.317	1.89	N/A
Cardiac Hypertrophy Signaling	1.633	1.134	N/A	4.243	1.155	N/A
3-phosphoinositide Degradation	2.646	0.447	N/A	3.051	2	N/A
PI3K/AKT Signaling	1.414	2.236	N/A	2.746	1.633	N/A
PAK Signaling	N/A	0.816	2	3.578	1.633	N/A
NF-κB Activation by Viruses	N/A	2.236	N/A	3.9	1.89	N/A
mTOR Signaling	N/A	2.646	N/A	3.8	1.342	N/A
Adrenomedullin signaling pathway	2.236	1.342	N/A	3.266	0.905	N/A
Gαq Signaling	N/A	2.236	N/A	3.8	1.667	N/A
Type I Diabetes Mellitus Signaling	2	1	N/A	2.673	2	N/A
Th2 Pathway	1.134	N/A	1.667	2.982	1.89	N/A
FLT3 Signaling in Hematopoietic Progenitor Cells	2	N/A	N/A	3.441	2.121	N/A
Endothelin-1 Signaling	N/A	1.342	2	3.545	0.632	N/A
ErbB Signaling	N/A	1.633	N/A	4.379	1.414	N/A
Renal Cell Carcinoma Signaling	N/A	2	N/A	3.5	1.89	N/A
Mouse Embryonic Stem Cell Pluripotency	N/A	1.342	N/A	3.9	2.111	N/A
Cdc42 Signaling	N/A	0.816	1.89	2.324	2.309	N/A
Fc Epsilon RI Signaling	N/A	2.333	N/A	3.838	1.134	N/A
Interferon Signaling	N/A	N/A	2.236	2.714	2.236	N/A
IL-3 Signaling	N/A	1.633	N/A	3.578	1.89	N/A
P2Y Purigenic Receptor Signaling Pathway	N/A	2.449	N/A	2.982	1.667	N/A
p70S6K Signaling	N/A	2.449	N/A	2.985	1.633	N/A
Glioblastoma Multiforme Signaling	1.633	1.414	N/A	3.266	0.707	N/A
Type II Diabetes Mellitus Signaling	2	1	N/A	3	1	N/A
Paxillin Signaling	N/A	1.342	N/A	4.025	1.633	N/A
Thrombopoietin Signaling	N/A	2	N/A	3.357	1.633	N/A
Estrogen-Dependent Breast Cancer Signaling	N/A	2	N/A	2.84	2.121	N/A
Regulation of Actin-based Motility by Rho	N/A	N/A	1.633	3.357	1.89	N/A
IL-2 Signaling	N/A	2	N/A	3.207	1.633	N/A
IL-7 Signaling Pathway	1	N/A	2	2.828	1	N/A
CCR3 Signaling in Eosinophils	N/A	2.236	N/A	3.771	0.816	N/A
Neurotrophin/TRK Signaling	2	N/A	N/A	2.84	1.89	N/A
Neuregulin Signaling	N/A	2.449	1	3.207	N/A	N/A
UVB-Induced MAPK Signaling	N/A	1.633	N/A	3.638	1.342	N/A
GDNF Family Ligand-Receptor Interactions	N/A	1.342	N/A	3.357	1.89	N/A
D-myo-inositol-5-phosphate Metabolism	2.646	1	N/A	2.887	N/A	N/A
NRF2-mediated Oxidative Stress Response	2	1	N/A	2.524	1	N/A
GP6 Signaling Pathway	N/A	1.633	N/A	3.411	1.414	N/A
ErbB4 Signaling	N/A	2.236	N/A	3.207	1	N/A
UVA-Induced MAPK Signaling	N/A	2	N/A	3.051	1.342	N/A
GM-CSF Signaling	2	N/A	N/A	3.153	1.134	N/A
Antiproliferative Role of Somatostatin Receptor 2	N/A	2.449	N/A	2.496	1.342	N/A
TGF-β Signaling	1.633	1	N/A	2.496	1.134	N/A
CREB Signaling in Neurons	N/A	2	N/A	3.441	0.816	N/A
D-myo-inositol (3,4,5,6)-tetrakisphosphate Biosynthesis	2.449	1	N/A	2.714	N/A	N/A
D-myo-inositol (1,4,5,6)-Tetrakisphosphate Biosynthesis	2.449	1	N/A	2.714	N/A	N/A
Relaxin Signaling	0	2	N/A	3	1.134	N/A
Ephrin B Signaling	N/A	2	N/A	3.051	1	N/A
G Beta Gamma Signaling	N/A	2.646	N/A	2.982	0.378	N/A
Calcium Signaling	2	N/A	N/A	3	1	N/A
PPAR Signaling	-2.828	-1	N/A	-0.5	-1.633	N/A
Calcium-induced T Lymphocyte Apoptosis	N/A	N/A	2.449	3.464	N/A	N/A
Pancreatic Adenocarcinoma Signaling	N/A	1.342	N/A	2.837	1.732	N/A
EGF Signaling	N/A	N/A	N/A	3.771	2.121	N/A
Gα12/13 Signaling	N/A	0.447	N/A	3.771	1.667	N/A
EIF2 Signaling	1.342	1.633	N/A	2.496	0.378	N/A
p38 MAPK Signaling	1.89	N/A	N/A	2.309	1.633	N/A
RANK Signaling in Osteoclasts	N/A	N/A	N/A	3.838	1.89	N/A
Gαi Signaling	N/A	2.236	N/A	2.111	1.342	N/A
VEGF Family Ligand-Receptor Interactions	N/A	2	N/A	3.207	0.447	N/A
VEGF Signaling	N/A	1	N/A	3	1.633	N/A
Death Receptor Signaling	1.414	N/A	1.89	2.309	N/A	N/A
STAT3 Pathway	1.633	0.816	N/A	2.714	0.447	N/A
JAK/Stat Signaling	N/A	0.447	N/A	2.828	2.333	N/A
Acute Myeloid Leukemia Signaling	1	0.447	N/A	2.524	1.633	N/A
Osteoarthritis Pathway	-0.378	N/A	2	2.828	-0.378	N/A
Huntington's Disease Signaling	0	2.121	N/A	2.711	0.707	N/A
CNTF Signaling	N/A	N/A	N/A	3.638	1.89	N/A
Growth Hormone Signaling	N/A	1	N/A	3.5	1	N/A
Role of NANOG in Mammalian Embryonic Stem Cell Pluripotency	N/A	1	N/A	3.357	1.134	N/A
PEDF Signaling	N/A	2.236	N/A	2.236	1	N/A
ILK Signaling	0	0	N/A	3.128	2.333	N/A
Activation of IRF by Cytosolic Pattern Recognition Receptors	-0.816	N/A	N/A	3	1.633	N/A
Protein Kinase A Signaling	-0.775	0.333	0.707	2.744	-0.632	N/A
14-3-3-mediated Signaling	N/A	1.342	N/A	3	0.816	N/A
Aryl Hydrocarbon Receptor Signaling	0	-1	N/A	2.5	1.633	N/A
iNOS Signaling	N/A	N/A	N/A	2.828	2.236	N/A
Oncostatin M Signaling	N/A	N/A	N/A	3	2	N/A
RhoA Signaling	N/A	-1	N/A	3.273	0.707	N/A
Telomerase Signaling	N/A	1.342	N/A	2	1.633	N/A
Melanocyte Development and Pigmentation Signaling	N/A	1	N/A	3.153	0.816	N/A
Chemokine Signaling	N/A	N/A	1	2.324	1.633	N/A
Toll-like Receptor Signaling	1	N/A	N/A	1.897	2	N/A
Ovarian Cancer Signaling	N/A	2	N/A	2.84	0	N/A
α-Adrenergic Signaling	N/A	2	N/A	2.714	N/A	N/A
IGF-1 Signaling	N/A	N/A	N/A	3.3	1.414	N/A
ERK5 Signaling	N/A	N/A	N/A	2.673	2	N/A
Non-Small Cell Lung Cancer Signaling	N/A	1.342	N/A	2.324	1	N/A
cAMP-mediated signaling	1.897	N/A	0.447	2.309	N/A	N/A
BMP signaling pathway	N/A	1	N/A	2.111	1.414	N/A
Aldosterone Signaling in Epithelial Cells	N/A	N/A	N/A	3.5	1	N/A
IL-17A Signaling in Airway Cells	N/A	N/A	N/A	2.84	1.633	N/A
UVC-Induced MAPK Signaling	N/A	1.633	N/A	2.828	N/A	N/A
IL-9 Signaling	N/A	N/A	N/A	2.53	1.89	N/A
PPARα/RXRα Activation	-2.333	-1	-1	0	0	N/A
Melanoma Signaling	N/A	1	N/A	2.309	1	N/A
B Cell Activating Factor Signaling	N/A	N/A	N/A	2.236	2	N/A
CD40 Signaling	-0.447	N/A	N/A	1.886	1.89	N/A
FcγRIIB Signaling in B Lymphocytes	N/A	1	N/A	2.111	1	N/A
Sumoylation Pathway	0.447	-0.447	N/A	-2.673	-0.447	N/A
4-1BB Signaling in T Lymphocytes	N/A	N/A	N/A	2	2	N/A
CCR5 Signaling in Macrophages	N/A	1	N/A	3	N/A	N/A
April Mediated Signaling	N/A	N/A	N/A	2	2	N/A
Glioma Invasiveness Signaling	0	N/A	N/A	2.84	1	N/A
Dopamine-DARPP32 Feedback in cAMP Signaling	1	N/A	N/A	1.698	-1	N/A
Salvage Pathways of Pyrimidine Ribonucleotides	N/A	1	N/A	2.673	N/A	N/A
Androgen Signaling	N/A	N/A	N/A	2.673	1	N/A
Angiopoietin Signaling	N/A	N/A	N/A	2.646	1	N/A
Regulation of Cellular Mechanics by Calpain Protease	N/A	2	N/A	1.414	N/A	N/A
ErbB2-ErbB3 Signaling	N/A	N/A	N/A	2.496	0.816	N/A
Retinoic acid Mediated Apoptosis Signaling	N/A	N/A	1.342	1.89	N/A	N/A
Neuropathic Pain Signaling In Dorsal Horn Neurons	N/A	N/A	N/A	3.153	0	N/A
Regulation of eIF4 and p70S6K Signaling	N/A	N/A	N/A	2.138	1	N/A
eNOS Signaling	N/A	N/A	N/A	2.668	-0.447	N/A
Gαs Signaling	N/A	N/A	N/A	2.111	1	N/A
Ceramide Signaling	2	N/A	N/A	0.277	0.816	N/A
Synaptic Long Term Depression	N/A	N/A	N/A	2	-1	N/A
PCP pathway	N/A	N/A	N/A	1	2	N/A
Role of PI3K/AKT Signaling in the Pathogenesis of Influenza	N/A	N/A	N/A	2.53	0.447	N/A
Endometrial Cancer Signaling	N/A	N/A	N/A	1.941	1	N/A
Antioxidant Action of Vitamin C	N/A	N/A	N/A	-2.333	-0.447	N/A
Amyotrophic Lateral Sclerosis Signaling	N/A	N/A	N/A	2.324	0.447	N/A
Synaptic Long Term Potentiation	N/A	N/A	N/A	2.324	-0.447	N/A
Remodeling of Epithelial Adherens Junctions	N/A	N/A	N/A	2.646	N/A	N/A
Role of IL-17F in Allergic Inflammatory Airway Diseases	N/A	N/A	N/A	2.646	N/A	N/A
IL-1 Signaling	N/A	N/A	N/A	2.138	0.447	N/A
Pyridoxal 5'-phosphate Salvage Pathway	N/A	0.447	N/A	2.111	N/A	N/A
Leptin Signaling in Obesity	N/A	N/A	N/A	2.53	N/A	N/A
Wnt/β-catenin Signaling	-1.134	N/A	N/A	-0.577	0.816	N/A
Nitric Oxide Signaling in the Cardiovascular System	N/A	N/A	N/A	2.524	0	N/A
Apoptosis Signaling	0.707	N/A	0.816	-1	N/A	N/A
AMPK Signaling	N/A	N/A	N/A	1.091	1.414	N/A
Small Cell Lung Cancer Signaling	N/A	N/A	N/A	1.155	1.342	N/A
Sperm Motility	N/A	N/A	N/A	2.496	N/A	N/A
Corticotropin Releasing Hormone Signaling	N/A	N/A	N/A	2.496	N/A	N/A
IL-17A Signaling in Gastric Cells	N/A	N/A	N/A	2.449	N/A	N/A
Role of RIG1-like Receptors in Antiviral Innate Immunity	N/A	N/A	N/A	2.449	N/A	N/A
Lymphotoxin β Receptor Signaling	N/A	N/A	N/A	2.333	N/A	N/A
Role of p14/p19ARF in Tumor Suppression	N/A	N/A	N/A	-2.333	0	N/A
Role of JAK1, JAK2 and TYK2 in Interferon Signaling	N/A	N/A	N/A	2.236	N/A	N/A
Inflammasome pathway	N/A	N/A	N/A	2.236	N/A	N/A
Sphingosine-1-phosphate Signaling	N/A	N/A	0	2.236	N/A	N/A
IL-22 Signaling	N/A	N/A	N/A	2.236	N/A	N/A
MIF Regulation of Innate Immunity	N/A	N/A	N/A	2.236	N/A	N/A
Wnt/Ca+ pathway	N/A	N/A	N/A	N/A	2.236	N/A
p53 Signaling	N/A	N/A	N/A	-1.732	-0.378	N/A
Hypoxia Signaling in the Cardiovascular System	2	N/A	N/A	N/A	N/A	N/A
TCA Cycle II (Eukaryotic)	N/A	N/A	N/A	2	N/A	N/A
TNFR1 Signaling	N/A	N/A	N/A	1.897	N/A	N/A
Melatonin Signaling	N/A	N/A	N/A	1.732	N/A	N/A
Tryptophan Degradation III (Eukaryotic)	N/A	N/A	N/A	1.633	N/A	N/A
MIF-mediated Glucocorticoid Regulation	N/A	N/A	N/A	1.633	N/A	N/A
Induction of Apoptosis by HIV1	0.447	N/A	N/A	1.134	N/A	N/A
Sirtuin Signaling Pathway	N/A	N/A	1	-0.447	0	N/A
LPS/IL-1 Mediated Inhibition of RXR Function	N/A	-1	N/A	-0.378	N/A	N/A
Bladder Cancer Signaling	N/A	N/A	N/A	1.342	N/A	N/A
Notch Signaling	N/A	N/A	N/A	1.342	N/A	N/A
Cardiac β-adrenergic Signaling	-0.447	N/A	N/A	-0.816	N/A	N/A
Complement System	N/A	N/A	N/A	1	N/A	N/A
CDK5 Signaling	N/A	N/A	N/A	0	-1	N/A
Inhibition of Angiogenesis by TSP1	N/A	1	N/A	N/A	N/A	N/A
Tumoricidal Function of Hepatic Natural Killer Cells	N/A	N/A	N/A	1	N/A	N/A
Glutaryl-CoA Degradation	N/A	N/A	N/A	1	N/A	N/A
Isoleucine Degradation I	N/A	N/A	N/A	1	N/A	N/A
TWEAK Signaling	N/A	N/A	N/A	0.816	N/A	N/A
HIPPO signaling	N/A	N/A	N/A	-0.707	N/A	N/A
Valine Degradation I	N/A	N/A	N/A	0.447	N/A	N/A
Amyloid Processing	N/A	N/A	N/A	-0.378	N/A	N/A
CD27 Signaling in Lymphocytes	N/A	N/A	N/A	0.333	N/A	N/A

## Sheet: Supplementary Data 6
Data S6. IPA-predicted upstream regulators from LA-associated WGCNA modules
© 2000-2019 QIAGEN. All rights reserved.	Activation Z-Score
Upstream Regulators	darkgrey	navajowhite2	midnightblue	brown	honeydew1	salmon4
lipopolysaccharide	5.764	2.409	5.633	8.589	4.778	N/A
IFNG	5.932	3.275	6.637	8.421	4.111	N/A
TNF	6.205	3.361	6.43	6.779	3.201	-0.334
poly rI:rC-RNA	4.504	3.194	4.908	7.474	4.045	N/A
tretinoin	5.136	3.868	4.559	6.125	2.929	N/A
STAT1	4.167	2.854	4.668	6.31	3.308	N/A
Interferon alpha	3.914	1.833	5.213	6.506	3.779	N/A
IFNA2	4.497	2.485	3.597	6.531	4.048	N/A
NFkB (complex)	4.317	2.197	4.909	4.747	3.37	N/A
SB203580	-3.513	-2.945	-4.469	-5.128	-3.213	N/A
Ifnar	3.661	2.433	3.809	5.132	3.286	N/A
IRF7	3.901	N/A	4.358	6.17	3.513	N/A
CSF2	3.51	1.618	3.69	4.543	3.527	N/A
IL1B	4.854	1.077	5.414	5.262	N/A	N/A
TLR7	3.256	2.565	3.399	4.087	3.087	N/A
PRL	4	2.753	N/A	5.46	4.054	N/A
TLR4	4.02	1.252	3.493	4.677	2.349	N/A
IL4	3.548	0.938	3.109	5.325	2.776	N/A
IFNL1	3.679	N/A	2.97	5.472	3.317	N/A
E. coli B4 lipopolysaccharide	3.63	1.97	2.786	4.11	2.901	N/A
TGM2	3.464	2.868	N/A	6.017	2.985	N/A
salmonella minnesota R595 lipopolysaccharides	3.216	1.977	2.944	4.906	2.257	N/A
KLF3	-2.887	-1	-2.034	-4.435	-2.885	-2
NKX2-3	-3.9	-2.111	-2.887	-3.424	-2.887	N/A
Ifn	2.914	1.477	3.083	4.585	3.082	N/A
E. coli B5 lipopolysaccharide	2.445	1.941	3.636	4.843	2.189	N/A
SMARCA4	2.561	1.709	4.583	6.04	N/A	N/A
IRF1	2.571	1.406	3.752	5.013	1.809	N/A
RELA	2.11	2.219	3.677	3.791	2.411	N/A
CD40LG	2.794	-0.071	3.618	4.633	3.079	N/A
TLR9	3.203	0.664	3.416	3.78	3.124	N/A
MAPK1	-2.598	-0.943	-2.373	-5.231	-2.846	N/A
OSM	2.718	-0.464	2.835	4.726	3.165	N/A
IL12 (complex)	2.397	2.179	2.74	3.77	2.758	N/A
IFN Beta	3.246	N/A	2.267	4.794	3.521	N/A
IL1RN	-3.095	N/A	-3.483	-4.526	-2.611	N/A
decitabine	4.028	3.229	1.721	4.697	N/A	N/A
IRF3	2.905	N/A	3.746	4.243	2.773	N/A
IL2	3.44	3.145	3.61	3.304	N/A	N/A
MYD88	3.711	2.382	3.334	3.993	N/A	N/A
TRIM24	-3.45	N/A	-2.795	-4.678	-2.39	N/A
hydrogen peroxide	3.958	2.906	1.761	4.441	N/A	N/A
IFNB1	2.328	N/A	3.827	3.857	2.945	N/A
TLR3	3.507	N/A	2.784	4.455	2.179	N/A
phorbol myristate acetate	4.519	2.001	2.55	3.768	N/A	N/A
LY294002	-3.752	-3.101	-2.253	-3.468	N/A	N/A
IL18	2.47	1.771	3.224	2.428	2.642	N/A
mir-21	-3.08	-2.781	-2.551	-2.133	-1.893	N/A
P38 MAPK	3.48	1.473	3.668	2.273	1.417	N/A
IL15	2.779	1.774	2.607	2.667	2.421	N/A
miR-155-5p (miRNAs w/seed UAAUGCU)	-2.345	-2.353	N/A	-5.563	-1.893	N/A
IL5	2.89	N/A	3.572	3.721	1.929	N/A
peptidoglycan	2.937	1.953	2.097	2.857	2.201	N/A
TNFSF11	1.84	1.387	3.24	3.206	2.337	N/A
PD98059	-3.372	-3.062	-0.779	-2.183	-2.498	N/A
TICAM1	3.54	N/A	3.615	4.649	N/A	N/A
CHUK	2.758	N/A	2.711	2.965	2.93	N/A
IFN alpha/beta	2.385	N/A	2.931	3.787	2.236	N/A
SASH1	2	N/A	2.828	4	2.449	N/A
ETS1	2.616	0.152	2.558	3.549	2.387	N/A
deferoxamine	2.402	2.425	N/A	4.247	2.158	N/A
aldesleukin	2.813	N/A	2.646	3.742	2	N/A
ESR1	-0.856	2.104	1.505	3.344	0.246	3
AGT	3.002	2.734	N/A	2.924	2.366	N/A
SAMSN1	2	N/A	2.333	4	2.646	N/A
IL3	2.779	2.06	1.674	1.87	2.584	N/A
NFKB1	2.91	N/A	3.111	3.121	1.808	N/A
IL21	2.972	2.614	2.701	2.649	N/A	N/A
REL	2.213	0.728	1.614	4.171	2.154	N/A
DOCK8	2	N/A	2.828	3.742	2.236	N/A
IL6	4.228	N/A	2.071	4.495	N/A	N/A
STAT4	N/A	N/A	3.313	4.722	2.729	N/A
SP1	2.367	2.386	2.062	3.871	N/A	N/A
SPI1	2.871	2.207	2.087	3.52	N/A	N/A
IRF5	1.664	N/A	2.771	3.756	2.433	N/A
IL10RA	-2.688	N/A	-3.207	-2.076	-2.63	N/A
IFNA1/IFNA13	2.173	N/A	1.806	4.031	2.57	N/A
CD 437	-0.726	-1	N/A	-4.264	-2.53	N/A
IL27	2.937	N/A	3.396	4.168	N/A	N/A
stallimycin	2.2	N/A	2.781	3.554	1.951	N/A
bromodeoxyuridine	2.2	N/A	2.781	3.554	1.951	N/A
PRKCD	2.211	2.141	0.946	3.194	1.992	N/A
CD3	2.556	N/A	2.941	2.04	2.853	N/A
EIF2AK2	2.504	1.732	N/A	3.371	2.777	N/A
5-O-mycolyl-beta-araf-(1->2)-5-O-mycolyl-alpha-araf-(1->1')-glycerol	2.687	N/A	2.598	2.891	2.186	N/A
F2	2.907	N/A	3.377	2.402	1.563	N/A
SOCS1	-2.638	N/A	-2.924	-2.451	-2.037	N/A
imiquimod	2.595	N/A	1.499	3.277	2.64	N/A
FADD	2.135	2.449	1.342	2.35	1.633	N/A
CD40	3.099	N/A	1.69	2.828	2.267	N/A
sirolimus	-2.417	-3.13	-1.024	-3.294	N/A	N/A
NFKBIA	2.095	1.518	1.742	2.347	2.124	N/A
fluticasone propionate	-1.542	0	-3.028	-2.879	-2.236	N/A
ERK	2.724	1.195	1.242	2.634	1.869	N/A
TGFB1	1.084	2.111	0.803	3.34	0.643	N/A
TP53	2.689	2.623	1.557	1.739	0.423	N/A
reactive oxygen species	2.597	2.401	1.524	3.06	N/A	N/A
APP	2.93	0.023	2.798	2.709	1.108	N/A
IKBKG	2.309	N/A	1.751	3.414	2.06	N/A
miR-1-3p (and other miRNAs w/seed GGAAUGU)	-1.711	N/A	N/A	-5.205	-2.608	N/A
IKBKB	2.322	N/A	2.424	2.474	2.272	N/A
phytohemagglutinin	2.789	N/A	2.605	4.093	N/A	N/A
ACKR2	-2.236	N/A	-2	-2.714	-2.449	N/A
Pam3-Cys-Ser-Lys4	2.194	N/A	2.242	2.494	2.414	N/A
oblimersen	2.449	N/A	N/A	3.988	2.813	N/A
thapsigargin	2.008	N/A	1.575	3.221	2.367	N/A
mitomycin C	2.392	1.929	2.186	2.355	-0.263	N/A
CpG oligonucleotide	1.784	2.401	1.287	3.616	N/A	N/A
EGF	2.064	2.27	N/A	3.316	1.368	N/A
CpG ODN 1668	2.415	N/A	1.805	2.772	2	N/A
E. coli serotype 0127B8 lipopolysaccharide	2.219	1.633	2.412	2.683	N/A	N/A
JAK1	2.387	N/A	2.187	2.121	2.169	N/A
Ifn gamma	N/A	1.044	2.775	2.688	2.177	N/A
HRAS	1.229	1.408	2.376	1.85	1.787	N/A
resiquimod	2.96	0.64	2.222	2.827	N/A	N/A
TCR	2.961	0.165	2.338	3.096	N/A	N/A
CSF1	1.637	0.479	1.054	3.602	1.77	N/A
cisplatin	2.167	0.367	1.499	2.425	N/A	N/A
FN1	2.359	N/A	1.8	3.587	0.701	N/A
ionomycin	1.964	0.449	2.164	1.855	1.989	N/A
camptothecin	2.814	0.965	2.107	1.278	1.212	N/A
beta-estradiol	3.118	0.688	-1.029	1.912	1.606	N/A
SIRT1	-3.638	N/A	-1.839	-2.843	N/A	N/A
MAVS	1.698	N/A	1.94	3.293	1.387	N/A
cardiotoxin	1.342	1.342	2	3.606	N/A	N/A
HGF	2.436	N/A	1.39	4.384	N/A	N/A
MAP3K14	2.132	N/A	1.342	2.97	1.732	N/A
doxorubicin	2.074	N/A	1.083	1.728	2.156	1.091
EGFR	1.857	1.687	1.776	0.886	1.915	N/A
TNFSF10	2.403	1.067	0.682	2.222	1.745	N/A
SAFB	-2	N/A	-2.646	-3.464	N/A	N/A
cigarette smoke	2.402	N/A	1.449	1.46	2.783	N/A
EBI3	2.646	N/A	2.178	3.265	N/A	N/A
PI3K (complex)	3.086	N/A	0.314	3.425	1.166	N/A
prostaglandin E2	2.093	N/A	0.85	3.043	1.969	N/A
IL1	3.069	1.555	3.232	N/A	N/A	N/A
epigallocatechin-gallate	0.821	1.732	-2.798	-1.978	-0.52	N/A
ribavirin	2.191	N/A	N/A	3.434	2.219	N/A
HIF1A	N/A	2.398	1.635	3.798	N/A	N/A
FOXO1	1.65	N/A	2.495	3.679	N/A	N/A
IL1A	3.622	N/A	2.621	N/A	1.553	N/A
methylprednisolone	0.704	1.234	1.421	2.474	1.92	N/A
EDN1	2.756	2.176	N/A	2.819	N/A	N/A
lipoteichoic acid	2.083	1.729	1.452	2.448	N/A	N/A
curcumin	-1.846	-1.037	-1.536	-1.332	-1.94	N/A
Bay 11-7082	-2.143	N/A	-1.762	-1.802	-1.979	N/A
TLR2	2.603	N/A	2.342	2.687	N/A	N/A
progesterone	0.431	1.794	1	2.417	1.965	N/A
tributyrin	2.219	N/A	2.236	3.148	N/A	N/A
N-acetyl-L-cysteine	-3.063	-1.091	-1.995	-1.381	N/A	N/A
VEGFA	1.542	0.748	2.427	2.252	0.553	N/A
TBK1	2.116	N/A	1.789	3.616	N/A	N/A
MIF	1.546	1.131	2.575	2.244	N/A	N/A
CD2	2.219	N/A	1.98	3.293	N/A	N/A
IFNAR1	1.988	N/A	N/A	3.082	2.416	N/A
PTGS2	1.446	N/A	2.767	3.272	N/A	N/A
CD38	2.376	N/A	2.047	3.051	N/A	N/A
genistein	-0.621	2.981	0.776	3.061	N/A	N/A
TCF7L2	N/A	N/A	N/A	4.378	3.051	N/A
Tnf (family)	2.19	1.342	1.239	2.645	N/A	N/A
paclitaxel	1.876	1.165	1.717	1.429	1.224	N/A
SMARCB1	1.534	N/A	N/A	2.611	3.243	N/A
rosiglitazone	0.477	1.709	-0.932	4.27	N/A	N/A
NFATC2	2.39	N/A	1.229	3.741	N/A	N/A
GFI1	-1.951	N/A	-0.972	-3.007	-1.414	N/A
IL12 (family)	2.184	-0.447	3.225	1.487	N/A	N/A
SYVN1	2.828	1.342	N/A	3.154	N/A	N/A
TAL1	-2.646	N/A	-2.345	-2.287	N/A	N/A
FLT3LG	2.425	N/A	2.216	2.587	N/A	N/A
Jnk	2.628	0.298	2.068	2.223	N/A	N/A
PAF1	2	N/A	N/A	3.162	2	N/A
EP300	2.503	1.718	N/A	2.908	N/A	N/A
CAMP	1.868	1.213	1.029	2.888	N/A	N/A
MAP2K4	1.982	0.776	1.432	2.791	N/A	N/A
IFNE	1.982	N/A	N/A	2.975	1.982	N/A
mir-1	-2.926	N/A	N/A	-4	N/A	N/A
E. coli lipopolysaccharide	2.218	N/A	2.41	2.284	N/A	N/A
Nr1h	-2.596	N/A	-2.907	N/A	-1.342	N/A
miR-124-3p (and other miRNAs w/seed AAGGCAC)	-0.707	-0.725	-1.816	-3.59	N/A	N/A
PDGF BB	2.284	2.401	N/A	2.142	N/A	N/A
prednisolone	0.707	-1.342	-2.333	-1.808	-0.632	N/A
ERBB2	0.77	1.383	1.804	1.536	1.235	N/A
IL13	1.51	1.51	1.838	1.736	-0.127	N/A
IL7	2.362	N/A	2.633	1.704	N/A	N/A
AGN194204	N/A	N/A	3.051	3.638	N/A	N/A
CD28	2.409	N/A	-2.041	-1.683	-0.527	N/A
Salmonella enterica serotype abortus equi lipopolysaccharide	2.236	N/A	4.408	N/A	N/A	N/A
SP600125	-2.599	-0.61	-1.287	-2.11	N/A	N/A
IRF4	N/A	-1.408	-1.67	-3.48	N/A	N/A
JAK2	2.213	N/A	2.734	1.596	N/A	N/A
calphostin C	-1.949	N/A	N/A	-2.592	-1.981	N/A
KITLG	N/A	2.646	0.956	2.868	N/A	N/A
CXCL12	0.974	2.217	1.65	1.095	-0.524	N/A
JUN	1.288	1.389	1.851	1.913	N/A	N/A
IL17A	2.569	N/A	N/A	3.87	N/A	N/A
GnRH analog	-1.807	-0.248	-2.538	-1.55	-0.258	N/A
bortezomib	1.14	1.493	-0.876	0.576	-2.209	N/A
BCL3	-1.889	N/A	-2.02	-2.334	N/A	N/A
aspirin	-2.383	N/A	-2.177	-1.657	N/A	N/A
CD24	0.447	N/A	2	3.742	N/A	N/A
benzyloxycarbonyl-Leu-Leu-Leu aldehyde	0.607	0.812	1.839	2.368	-0.545	N/A
RIPK2	1.981	N/A	2.188	N/A	1.982	N/A
trichostatin A	1.76	N/A	0.763	3.583	N/A	N/A
TNFRSF1A	2.218	N/A	2.358	N/A	1.527	N/A
etoposide	2.245	N/A	2.115	1.721	N/A	N/A
NOD2	2.22	N/A	1.828	N/A	1.984	N/A
AKT1	2.245	1.153	N/A	2.631	N/A	N/A
PGR	1.914	N/A	N/A	2.457	1.648	N/A
S100A8	2.158	N/A	2.588	1.252	N/A	N/A
mono-(2-ethylhexyl)phthalate	N/A	N/A	N/A	3.349	2.646	N/A
simvastatin	-0.241	N/A	-1.936	-2.138	-1.677	N/A
VCAN	-0.555	1.342	N/A	3.182	0.905	N/A
troglitazone	-0.997	1.964	-2.945	0.055	N/A	N/A
PTGER4	-1.533	N/A	-1.961	-1.443	-1	N/A
S-(2,3-bispalmitoyloxypropyl)-cysteine-GDPKHPKSF	1.974	N/A	1.982	1.974	N/A	N/A
IFNA4	N/A	N/A	2.364	3.539	N/A	N/A
D-glucose	0.788	1.156	1.878	2.078	N/A	N/A
U0126	N/A	-1.768	-2.325	-1.807	N/A	N/A
OSCAR	2	N/A	0	1.89	2	N/A
HSP90B1	N/A	1.934	N/A	1.943	2	N/A
tunicamycin	1.427	N/A	0.086	4.34	N/A	N/A
STAT3	2.077	-0.552	1.327	1.507	0.334	N/A
trovafloxacin	1.667	N/A	2	2.121	N/A	N/A
RARA	-2.111	-0.816	-0.065	-2.786	N/A	N/A
cholesterol	N/A	0.849	N/A	2.664	2.219	N/A
FLT1	1.342	N/A	1.342	2.711	0.333	N/A
forskolin	1.244	N/A	N/A	2.939	1.541	N/A
MGEA5	1.761	2.714	N/A	1.245	N/A	N/A
IRF8	2.226	1.044	0.69	1.695	0.051	N/A
caffeic acid phenethyl ester	N/A	-1.981	N/A	-1.489	-2.219	N/A
BCR (complex)	1.02	N/A	2.774	1.894	N/A	N/A
Gm-csf	2.207	N/A	1.477	N/A	1.969	N/A
isobutylmethylxanthine	N/A	2	N/A	3.159	0.478	N/A
Vegf	N/A	N/A	1.232	4.35	N/A	N/A
XBP1	1.55	N/A	1.203	2.819	N/A	N/A
FOS	2.878	1.437	N/A	1.246	N/A	N/A
SMAD4	0.861	N/A	-0.933	2.309	1.455	N/A
PRKCA	N/A	1.129	N/A	2.428	1.99	N/A
C5	2.896	N/A	1.941	0.71	N/A	N/A
wortmannin	-2.239	N/A	-0.447	-2.838	N/A	N/A
geldanamycin	N/A	N/A	-2.598	-2.911	N/A	N/A
Tlr	3.09	N/A	2.396	N/A	N/A	N/A
daidzein	1.342	0.447	1.342	2.35	N/A	N/A
S100A9	1.915	N/A	2.741	0.817	N/A	N/A
miR-30c-5p (and other miRNAs w/seed GUAAACA)	N/A	N/A	N/A	-2.644	-0.816	-2
STAT2	1.941	N/A	0.958	2.559	N/A	N/A
DDX58	-0.046	N/A	2.556	2.844	N/A	N/A
IFN type 1	N/A	N/A	2.387	1.347	1.664	N/A
hyaluronic acid	1.997	N/A	0.411	2.985	N/A	N/A
bisindolylmaleimide I	-2.621	N/A	N/A	-2.76	N/A	N/A
romidepsin	0.239	-1.165	-1.285	-1.567	-1.119	N/A
ARNT2	2.53	N/A	N/A	2.828	N/A	N/A
IL12A	N/A	N/A	2.958	2.395	N/A	N/A
acetaminophen	2.407	N/A	2.94	N/A	N/A	N/A
triamcinolone acetonide	-0.912	1	1.23	0.727	0.408	1.067
gentamicin	2.722	N/A	2.611	N/A	N/A	N/A
17-alpha-ethinylestradiol	1.446	N/A	-1.172	2.675	N/A	N/A
cytokine	2.923	N/A	2.345	N/A	N/A	N/A
TRAF6	1.457	N/A	2.19	1.617	N/A	N/A
FAS	-0.072	N/A	2.613	0.733	-1.845	N/A
Immunoglobulin	0.102	-2.84	1.029	-1.283	N/A	N/A
CCL5	1.387	1.109	N/A	2.746	N/A	N/A
ERK1/2	0.494	2.415	N/A	2.32	N/A	N/A
CpG ODN 1826	N/A	N/A	1.966	3.252	N/A	N/A
lipid A	N/A	2.219	N/A	2.975	N/A	N/A
IGF1	1.63	-1.218	-0.131	2.213	N/A	N/A
mir-155	-0.179	-0.285	-1.791	-2.926	N/A	N/A
CTLA4	-2.129	N/A	-2.078	-0.951	N/A	N/A
isotretinoin	N/A	N/A	2.975	2.172	N/A	N/A
miR-16-5p (and other miRNAs w/seed AGCAGCA)	N/A	N/A	N/A	-3.124	-1.989	N/A
N-Ac-Leu-Leu-norleucinal	-0.99	1.992	N/A	0.958	-1.172	N/A
TNFSF13B	1.203	N/A	0.801	1.099	1.951	N/A
COL18A1	N/A	-1.091	N/A	-1.778	-2.138	N/A
F2R	2.393	N/A	N/A	2.584	N/A	N/A
zVAD-FMK	1.432	N/A	1.982	1.561	N/A	N/A
cyclosporin A	-0.229	0.14	-3.103	-1.494	N/A	N/A
4-hydroxytamoxifen	1.078	N/A	1.264	2.593	N/A	N/A
miR-17-5p (and other miRNAs w/seed AAAGUGC)	-0.881	N/A	-1.288	-2.731	N/A	N/A
GSK3B	1.033	N/A	-1.221	2.637	N/A	N/A
mir-10	-0.867	-1.979	-0.139	-1.054	-0.842	N/A
BCL2	1.196	N/A	1.672	1.963	N/A	N/A
15-deoxy-delta-12,14 -PGJ 2	0.416	N/A	-2.179	-1.19	-1.044	N/A
IFNK	N/A	N/A	N/A	2.828	2	N/A
SNCA	1.89	-0.714	2.213	N/A	N/A	N/A
CTNNB1	1.761	N/A	N/A	3.051	N/A	N/A
26s Proteasome	-1.126	N/A	-1.206	-2.188	0.287	N/A
SPIB	2	2	0.798	N/A	N/A	N/A
PPARG	N/A	-0.152	1.817	2.109	-0.707	N/A
GATA1	N/A	N/A	2.219	0.631	1.913	N/A
ECSIT	2.574	N/A	N/A	2.165	N/A	N/A
EGR1	2.077	N/A	N/A	2.645	N/A	N/A
RARB	1.091	N/A	N/A	1.664	1.964	N/A
GAPDH	-2	N/A	N/A	-1.332	-1.372	N/A
HMGB1	1.716	N/A	N/A	2.987	N/A	N/A
CCND1	N/A	N/A	2.449	1.836	-0.404	N/A
PARP9	N/A	N/A	N/A	3.278	1.387	N/A
alefacept	N/A	N/A	-2.646	-2.018	N/A	N/A
alitretinoin	0.842	1.969	0.113	1.701	N/A	N/A
NOS2	2.158	N/A	-0.558	1.893	N/A	N/A
3M-011	N/A	N/A	N/A	2.621	1.982	N/A
3M-001	N/A	N/A	N/A	2.621	1.982	N/A
CIITA	1.993	N/A	N/A	2.608	N/A	N/A
KRAS	0.718	-0.447	-0.684	-1.646	-1.095	N/A
raloxifene	N/A	N/A	2	-0.57	2	N/A
MTOR	1.969	1.342	0.851	0.361	N/A	N/A
cycloheximide	-0.888	-1.784	0.807	1.029	N/A	N/A
ADRB	-0.864	N/A	-2.828	N/A	-0.816	N/A
ciprofloxacin	2.143	1.633	N/A	0.728	N/A	N/A
FOXO3	0.447	N/A	1.301	2.743	N/A	N/A
TAB1	N/A	N/A	-2.449	-2.032	N/A	N/A
PLK2	N/A	N/A	2.236	2.236	N/A	N/A
PLK4	N/A	N/A	2.236	2.236	N/A	N/A
NLRC5	2.572	N/A	N/A	1.9	N/A	N/A
cytarabine	2.446	N/A	2.013	N/A	N/A	N/A
IFI16	2.278	N/A	2.181	N/A	N/A	N/A
HDL	-1.96	N/A	-1.231	-1.264	N/A	N/A
IFNAR2	2.449	N/A	N/A	2	N/A	N/A
CEACAM1	2	N/A	N/A	2.449	N/A	N/A
miR-199a-5p (and other miRNAs w/seed CCAGUGU)	N/A	N/A	N/A	-2.967	-1.476	N/A
tanespimycin	-2.2	N/A	N/A	-2.235	N/A	N/A
erlotinib	1.671	N/A	1.461	1.294	N/A	N/A
PIK3R1	N/A	N/A	2.2	2.215	N/A	N/A
mifepristone	-0.522	N/A	-0.902	0.574	-2.414	N/A
atorvastatin	N/A	-0.507	N/A	-2.695	-1.199	N/A
EBF1	N/A	N/A	0.956	3.44	N/A	N/A
plicamycin	N/A	-1.303	N/A	-3.09	N/A	N/A
arsenic trioxide	1.776	N/A	0.268	2.334	N/A	N/A
miR-291a-3p (and other miRNAs w/seed AAGUGCU)	-2.236	N/A	N/A	-2.132	N/A	N/A
miR-125b-5p (and other miRNAs w/seed CCCUGAG)	-1.969	-2.382	N/A	N/A	N/A	N/A
ERG	-0.547	N/A	N/A	1.897	1.89	N/A
N-acetylmuramyl-L-alanyl-D-isoglutamine	1.523	N/A	0.625	2.186	N/A	N/A
PP2/AG1879 tyrosine kinase inhibitor	-1.231	-1.103	N/A	-1.97	N/A	N/A
dihydrotestosterone	1.052	N/A	N/A	3.242	N/A	N/A
SRC	2.176	0.905	N/A	1.183	N/A	N/A
MMP2	1.98	N/A	N/A	0.32	1.964	N/A
lipoarabinomannan	N/A	N/A	N/A	2.236	2	N/A
IFNL4	N/A	N/A	N/A	2.236	2	N/A
TRADD	2.236	N/A	2	N/A	N/A	N/A
PRDM1	-1.857	N/A	-1.11	-1.263	N/A	N/A
Fcer1	1.984	N/A	N/A	2.241	N/A	N/A
sodium arsenite	1.98	N/A	N/A	2.236	N/A	N/A
HLX	-1.98	N/A	N/A	-2.219	N/A	N/A
phenyl-N-tert-butylnitrone	-1.982	N/A	N/A	-2.213	N/A	N/A
heparin	1.477	N/A	1.818	0.895	N/A	N/A
docosahexaenoic acid	-1.411	N/A	-2.236	-0.526	N/A	N/A
adenosine triphosphate	2.046	N/A	-1.948	0.178	N/A	N/A
lysophosphatidic acid	2.407	N/A	N/A	1.763	N/A	N/A
ZBTB16	1.633	N/A	1.554	-0.971	N/A	N/A
ADCYAP1	-0.811	N/A	-1.512	-1.818	N/A	N/A
resveratrol	0.489	-0.496	-1.792	-0.551	-0.807	N/A
MKNK1	N/A	N/A	N/A	2.324	1.808	N/A
Cg	2.014	N/A	2.097	N/A	N/A	N/A
cobalt chloride	2.408	N/A	N/A	1.693	N/A	N/A
EZH2	0.361	-1.257	-0.393	-2.087	N/A	N/A
trichloroethylene	0.447	1.342	N/A	1.265	1	N/A
fulvestrant	1.238	1.067	0.96	0.778	N/A	N/A
Pkc(s)	0.152	0.152	1.4	2.331	N/A	N/A
chelerythrine	-2	N/A	N/A	-2	N/A	N/A
eicosapentenoic acid	-2.213	-0.762	N/A	-1.004	N/A	N/A
tacrolimus	N/A	N/A	-2.787	-1.184	N/A	N/A
SAA	1.987	N/A	1.977	N/A	N/A	N/A
calcitriol	0.723	1.448	0.285	1.505	N/A	N/A
leukotriene D4	N/A	N/A	2	1.949	N/A	N/A
topotecan	-1.673	N/A	0.921	-1.347	N/A	N/A
mir-181	-1.969	N/A	N/A	-1.96	N/A	N/A
CLDN7	-2.425	N/A	N/A	-1.496	N/A	N/A
carbon tetrachloride	2.106	0.762	N/A	1.044	N/A	N/A
ITK	0.156	N/A	2.63	1.114	N/A	N/A
CD14	1.944	N/A	1.951	N/A	N/A	N/A
MAP2K3	1.945	N/A	1.934	N/A	N/A	N/A
FFAR3	N/A	N/A	1.633	2.236	N/A	N/A
pyrrolidine dithiocarbamate	-1.634	N/A	-2.215	N/A	N/A	N/A
GNA12	N/A	N/A	N/A	3.837	N/A	N/A
MET	1.842	N/A	N/A	1.99	N/A	N/A
minocycline	-1.432	0	N/A	-2.369	N/A	N/A
CXCL8	1.113	N/A	N/A	2.678	N/A	N/A
benzene	0.447	1.342	N/A	1	1	N/A
dexamethasone	0.446	0.366	-0.697	-0.064	0.24	1.964
TREM1	1.175	1.887	0	N/A	0.707	N/A
bexarotene	N/A	N/A	N/A	3.752	N/A	N/A
mir-17	N/A	N/A	-1.23	-2.509	N/A	N/A
PARP1	0.586	N/A	2.404	N/A	0.737	N/A
nitric oxide	2.156	N/A	N/A	1.547	N/A	N/A
CpG ODN 2006	2.408	N/A	-0.412	0.663	0.218	N/A
MAP3K8	N/A	N/A	1	0.958	1.727	N/A
ESR2	N/A	N/A	1.958	1.723	N/A	N/A
POU2F2	N/A	2.219	N/A	1.408	N/A	N/A
AG490	-1.692	N/A	-1.91	N/A	N/A	N/A
Hbb-b1	N/A	N/A	0.762	2.828	N/A	N/A
STAT5a/b	1.432	N/A	N/A	2.147	N/A	N/A
PLAU	N/A	-0.235	N/A	1.342	2	N/A
IL32	N/A	N/A	N/A	1.89	1.686	N/A
MYC	0.632	1.639	-0.991	0.313	N/A	N/A
RBM5	N/A	N/A	-0.388	-2.183	-1	N/A
Ca2+	1.379	N/A	N/A	2.191	N/A	N/A
5-N-ethylcarboxamido adenosine	1.471	N/A	N/A	-2.058	N/A	N/A
CREB1	2.249	N/A	1.27	N/A	N/A	N/A
IL12B	N/A	N/A	1.308	2.183	N/A	N/A
Map3k7	N/A	N/A	1.951	1.539	N/A	N/A
miR-21-5p (and other miRNAs w/seed AGCUUAU)	-0.927	N/A	N/A	-2.554	N/A	N/A
TNFSF12	N/A	N/A	1.511	N/A	1.964	N/A
MYB	N/A	N/A	2.2	1.266	N/A	N/A
ANXA7	N/A	2	N/A	1.463	N/A	N/A
PRKCB	N/A	N/A	N/A	1.239	2.219	N/A
MITF	N/A	N/A	N/A	3.417	N/A	N/A
ATM	1.96	N/A	N/A	1.455	N/A	N/A
PML	1.109	N/A	2	-0.306	N/A	N/A
sorafenib	N/A	N/A	-2.343	-1.07	N/A	N/A
SYK	1.016	N/A	-0.407	-1.986	N/A	N/A
emodin	-1.408	N/A	-1.982	N/A	N/A	N/A
SOCS3	N/A	N/A	-1.64	-1.742	N/A	N/A
NDRG1	N/A	N/A	N/A	1.398	1.98	N/A
BCL6	-0.633	N/A	-1.741	-1.004	N/A	N/A
medroxyprogesterone acetate	-1.109	N/A	-0.415	-0.248	1.597	N/A
IGHM	N/A	N/A	-1.964	-1.4	N/A	N/A
CDK4/6	N/A	N/A	2	1.36	N/A	N/A
3,3'-diindolylmethane	2.411	N/A	N/A	0.947	N/A	N/A
Akt	1.584	0.912	0.189	0.67	N/A	N/A
Insulin	N/A	1.221	N/A	2.131	N/A	N/A
CST5	-1.342	N/A	N/A	-2	N/A	N/A
fingolimod	-1.342	N/A	-2	N/A	N/A	N/A
NGF	N/A	N/A	N/A	1.111	2.225	N/A
CCL2	-0.111	N/A	1.782	-1.417	N/A	N/A
MDM2	-1.403	N/A	N/A	-1.878	N/A	N/A
NFE2L2	N/A	N/A	N/A	3.252	N/A	N/A
ITGB1	0.136	N/A	1.96	N/A	-1.153	N/A
MAPK14	3.245	N/A	N/A	N/A	N/A	N/A
cholecalciferol	N/A	0.765	1.633	0.845	N/A	N/A
RAC1	1.671	N/A	N/A	1.563	N/A	N/A
nocodazole	1.04	N/A	-1.909	-0.282	N/A	N/A
mir-122	N/A	N/A	N/A	-3.214	N/A	N/A
CEBPA	1.731	N/A	1.468	N/A	N/A	N/A
tyrphostin AG 1478	-1.709	N/A	N/A	-1.48	N/A	N/A
entinostat	1.523	N/A	0.931	0.735	N/A	N/A
glutamine	-1.478	N/A	N/A	-1.709	N/A	N/A
fenretinide	N/A	1.976	0.762	0	0.447	N/A
histamine	0.687	N/A	-0.961	1.521	N/A	N/A
methylmercury	0.816	1.342	N/A	1	N/A	N/A
SMAD7	-1.779	N/A	1.373	N/A	N/A	N/A
JAK	N/A	N/A	N/A	2.333	0.816	N/A
HNF4A	-0.102	N/A	N/A	0.858	2.169	N/A
TSC22D3	-1.231	N/A	-1.895	N/A	N/A	N/A
MAP2K1	1.706	N/A	N/A	1.414	N/A	N/A
SOX4	-0.164	N/A	1.463	1.492	N/A	N/A
mir-182	N/A	N/A	-1.982	-1.134	N/A	N/A
IL6R	0.849	N/A	2.219	N/A	N/A	N/A
Ro31-8220	-1.987	N/A	-1.067	N/A	N/A	N/A
baicalein	-1.067	N/A	-1.982	N/A	N/A	N/A
mycophenolic acid	N/A	N/A	N/A	3.046	N/A	N/A
C3	N/A	N/A	2.159	0.881	N/A	N/A
okadaic acid	0.686	N/A	-0.83	1.129	-0.391	N/A
Sn50 peptide	-2.23	N/A	-0.805	N/A	N/A	N/A
Hsp70	0.803	N/A	N/A	1.649	0.577	N/A
CEBPB	2.956	-0.063	N/A	N/A	N/A	N/A
benzo(a)pyrene	2.2	N/A	N/A	N/A	0.788	N/A
pirinixic acid	1.267	1.234	0.48	N/A	N/A	N/A
BTK	N/A	N/A	-1.208	-0.761	-1.011	N/A
FCGR2B	N/A	N/A	-1	-1.98	N/A	N/A
CRP	N/A	N/A	-1.009	1.96	N/A	N/A
DICER1	N/A	N/A	-1.154	N/A	-1.81	N/A
tetrachlorodibenzodioxin	N/A	-1.885	N/A	1.076	N/A	N/A
LGALS1	N/A	N/A	N/A	2.956	N/A	N/A
mir-8	N/A	N/A	N/A	-2.949	N/A	N/A
PRKCE	N/A	N/A	N/A	1	1.941	N/A
RUNX1	1	N/A	1.937	N/A	N/A	N/A
lactacystin	0.55	N/A	0.816	1.567	N/A	N/A
CD5	-0.651	-1.131	N/A	0.873	0.277	N/A
CSF3	-0.239	N/A	-0.813	1.878	N/A	N/A
methotrexate	0.691	N/A	-1.033	1.206	N/A	N/A
IRAK4	0.943	1.98	N/A	N/A	N/A	N/A
miR-29b-3p (and other miRNAs w/seed AGCACCA)	-1.954	N/A	N/A	N/A	-0.963	N/A
Igm	0.088	N/A	-1.2	-1.617	N/A	N/A
RELB	N/A	N/A	1.945	0.934	N/A	N/A
NS-398	-2.592	N/A	-0.277	N/A	N/A	N/A
TRAF2	N/A	N/A	1.706	1.144	N/A	N/A
SP3	N/A	1.96	N/A	0.885	N/A	N/A
F2RL1	N/A	N/A	1.257	1.587	N/A	N/A
Hbb-b2	N/A	N/A	N/A	2.828	N/A	N/A
palmitic acid	1.092	N/A	N/A	1.71	N/A	N/A
5-fluorouracil	0.67	N/A	N/A	0.132	N/A	N/A
nitrofurantoin	0.816	1.982	N/A	N/A	N/A	N/A
TNFAIP3	-1.408	N/A	-1.387	N/A	N/A	N/A
cocaine	2.789	N/A	N/A	N/A	N/A	N/A
trinitrobenzenesulfonic acid	N/A	N/A	N/A	2.789	N/A	N/A
MALP-2s	N/A	N/A	N/A	2.778	N/A	N/A
CYR61	2	N/A	0.778	N/A	N/A	N/A
staurosporine	-1.52	N/A	-1.2	-0.055	N/A	N/A
PLG	N/A	N/A	N/A	2.724	N/A	N/A
MAP4K4	N/A	N/A	N/A	-2.714	N/A	N/A
rottlerin	-1.951	N/A	-0.753	N/A	N/A	N/A
MAPK7	2.213	N/A	N/A	-0.485	N/A	N/A
H89	-1.78	N/A	0.192	-0.724	N/A	N/A
STAT6	N/A	0.914	0.094	1.012	0.664	N/A
let-7	N/A	N/A	N/A	-2.681	N/A	N/A
SET	N/A	N/A	N/A	-2.646	N/A	N/A
mir-144	N/A	N/A	N/A	-2.646	N/A	N/A
mir-486	N/A	N/A	N/A	-2.646	N/A	N/A
Irgm1	N/A	N/A	N/A	-2.646	N/A	N/A
ZAP70	N/A	N/A	N/A	2.646	N/A	N/A
guanidinopropionic acid	N/A	N/A	N/A	2.636	N/A	N/A
mir-133	N/A	N/A	N/A	-2.63	N/A	N/A
ethanol	N/A	N/A	1.472	1.155	N/A	N/A
BCL2L1	0.842	N/A	N/A	1.781	N/A	N/A
metribolone	N/A	N/A	N/A	2.622	N/A	N/A
thioacetamide	2.621	N/A	N/A	N/A	N/A	N/A
miR-486-5p (and other miRNAs w/seed CCUGUAC)	N/A	N/A	N/A	-2.621	N/A	N/A
CCR2	N/A	N/A	N/A	2.611	N/A	N/A
paraquat	N/A	N/A	N/A	2.608	N/A	N/A
linoleic acid	0.6	N/A	2	N/A	N/A	N/A
evodiamine	-1.067	N/A	-1.067	-0.447	N/A	N/A
ERBB3	-2.236	N/A	N/A	0.338	N/A	N/A
A23187	N/A	N/A	2.567	N/A	N/A	N/A
LIF	1.698	N/A	0.863	N/A	N/A	N/A
NUPR1	-2.065	-0.113	N/A	-0.16	0.218	N/A
1-methyl-4-phenyl-1,2,3,6-tetrahydropyridine	N/A	N/A	N/A	2.556	N/A	N/A
IFIH1	N/A	N/A	1.715	-0.832	N/A	N/A
ADIPOQ	-0.074	N/A	-1.331	-1.131	N/A	N/A
SIM1	2.53	N/A	N/A	N/A	N/A	N/A
PTPRJ	N/A	N/A	N/A	2.53	N/A	N/A
seocalcitol	N/A	N/A	N/A	2.522	N/A	N/A
TNFRSF8	-0.508	N/A	-0.557	1.439	N/A	N/A
IRF9	N/A	N/A	1.103	1.4	N/A	N/A
STK11	N/A	N/A	1.757	0.733	N/A	N/A
miR-145-5p (and other miRNAs w/seed UCCAGUU)	N/A	N/A	N/A	-2.487	N/A	N/A
bucladesine	1.192	N/A	1.278	N/A	N/A	N/A
bleomycin	1.294	1.172	N/A	N/A	N/A	N/A
POU5F1	1.769	N/A	0.688	N/A	N/A	N/A
niacinamide	-1.387	N/A	-1.067	N/A	N/A	N/A
SELP	N/A	N/A	N/A	2.449	N/A	N/A
gentamicin C	2.449	N/A	N/A	N/A	N/A	N/A
hexachlorobenzene	2.449	N/A	N/A	N/A	N/A	N/A
allopurinol	2.449	N/A	N/A	N/A	N/A	N/A
HRG	N/A	N/A	N/A	2.449	N/A	N/A
SAFB2	N/A	N/A	N/A	-2.449	N/A	N/A
SELPLG	N/A	N/A	N/A	2.449	N/A	N/A
NR3C1	0.096	N/A	-0.316	0.896	-1.134	N/A
triamterene	2.433	N/A	N/A	N/A	N/A	N/A
mir-451	N/A	N/A	N/A	-2.433	N/A	N/A
RUVBL1	N/A	N/A	N/A	2.433	N/A	N/A
vancomycin	2.433	N/A	N/A	N/A	N/A	N/A
fenamic acid	2.425	N/A	N/A	N/A	N/A	N/A
MMP1	2.425	N/A	N/A	N/A	N/A	N/A
IGFBP2	N/A	N/A	N/A	2.425	N/A	N/A
berberine	-0.849	N/A	-1.067	-0.499	N/A	N/A
PLA2R1	N/A	N/A	N/A	2.414	N/A	N/A
vitamin E	N/A	N/A	N/A	-2.412	N/A	N/A
2-aminopurine	N/A	N/A	N/A	-2.408	N/A	N/A
EIF4E	N/A	2.401	N/A	N/A	N/A	N/A
BRD4	N/A	N/A	2.401	N/A	N/A	N/A
PIN1	2.395	N/A	N/A	N/A	N/A	N/A
IL24	0.991	N/A	-1.387	N/A	N/A	N/A
TP63	N/A	N/A	N/A	2.361	N/A	N/A
PTPN6	N/A	N/A	N/A	-2.359	N/A	N/A
BRCA1	-0.732	N/A	N/A	1.615	N/A	N/A
mir-210	N/A	N/A	N/A	-2.336	N/A	N/A
morphine	N/A	2.219	N/A	-0.103	N/A	N/A
1,2-dithiol-3-thione	N/A	N/A	N/A	2.319	N/A	N/A
TSC2	N/A	N/A	N/A	-2.302	N/A	N/A
WT1	1.452	N/A	0.142	0.706	N/A	N/A
temozolomide	0.927	N/A	1.354	N/A	N/A	N/A
IKBKE	0.896	N/A	N/A	1.377	N/A	N/A
VIP	-0.803	N/A	-1.457	N/A	N/A	N/A
LDL	0.684	N/A	0.07	1.506	N/A	N/A
NCSTN	N/A	-1.934	N/A	-0.326	N/A	N/A
ciglitazone	1.452	N/A	N/A	0.805	N/A	N/A
TFEB	N/A	N/A	N/A	2.253	N/A	N/A
ID3	0.391	N/A	0.818	1.043	N/A	N/A
SOX11	N/A	N/A	-0.61	-1.63	N/A	N/A
Fc gamma receptor	1.732	N/A	N/A	0.506	N/A	N/A
F3	N/A	N/A	N/A	2.236	N/A	N/A
CDH11	N/A	N/A	N/A	2.236	N/A	N/A
DEPTOR	N/A	N/A	-2.236	N/A	N/A	N/A
ANLN	-2.236	N/A	N/A	N/A	N/A	N/A
lomustine	2.236	N/A	N/A	N/A	N/A	N/A
PD 169316	N/A	N/A	N/A	-2.236	N/A	N/A
IFNW1	N/A	N/A	N/A	2.236	N/A	N/A
AURK	-2.236	N/A	N/A	N/A	N/A	N/A
INSIG1	N/A	N/A	-2.236	N/A	N/A	N/A
PPP2R5C	N/A	N/A	N/A	-2.236	N/A	N/A
N(2)-(gamma-D-glutamyl)-meso-2,2'-diaminopimelic acid	N/A	N/A	N/A	2.236	N/A	N/A
ARHGAP21	N/A	N/A	2.236	N/A	N/A	N/A
CRNDE	N/A	N/A	N/A	2.236	N/A	N/A
TIMP1	N/A	N/A	N/A	2.236	N/A	N/A
MAPK3	1.414	N/A	N/A	-0.816	N/A	N/A
miR-103-3p (and other miRNAs w/seed GCAGCAU)	N/A	N/A	N/A	-2.224	N/A	N/A
IL17C	N/A	N/A	N/A	2.224	N/A	N/A
Mek	1.042	N/A	-0.12	0.182	0.879	N/A
CNOT7	N/A	N/A	N/A	-2.219	N/A	N/A
COMMD1	N/A	N/A	N/A	-2.219	N/A	N/A
methylnitronitrosoguanidine	N/A	N/A	2.219	N/A	N/A	N/A
ethionine	2.219	N/A	N/A	N/A	N/A	N/A
Cdk	N/A	N/A	2.219	N/A	N/A	N/A
nickel	2.219	N/A	N/A	N/A	N/A	N/A
ANGPT2	2.219	N/A	N/A	N/A	N/A	N/A
UBE2I	N/A	N/A	-2.219	N/A	N/A	N/A
Lymphotoxin	N/A	N/A	2.216	N/A	N/A	N/A
FBXO32	N/A	N/A	N/A	2.213	N/A	N/A
OLR1	N/A	N/A	N/A	2.213	N/A	N/A
MIR17HG	N/A	N/A	N/A	-2.213	N/A	N/A
thalidomide	N/A	N/A	N/A	-2.213	N/A	N/A
ATF4	2.211	N/A	N/A	N/A	N/A	N/A
POU2AF1	N/A	N/A	N/A	2.209	N/A	N/A
Ap1	N/A	N/A	N/A	2.208	N/A	N/A
carrageenan	2.207	N/A	N/A	N/A	N/A	N/A
SMAD2	N/A	N/A	N/A	2.204	N/A	N/A
hemozoin	N/A	N/A	N/A	2.2	N/A	N/A
HOXA9	N/A	N/A	2.2	N/A	N/A	N/A
CBL	N/A	N/A	N/A	-2.198	N/A	N/A
IGF2	0.728	N/A	N/A	1.465	N/A	N/A
GAB2	N/A	N/A	N/A	2.191	N/A	N/A
mir-29	-2.19	N/A	N/A	N/A	N/A	N/A
HTT	N/A	N/A	N/A	2.188	N/A	N/A
mibolerone	N/A	N/A	-1.982	0.202	N/A	N/A
NFKB2	N/A	N/A	1.095	1.085	N/A	N/A
MMP3	0.128	N/A	N/A	-1.049	-1	N/A
PF4	N/A	N/A	N/A	2.176	N/A	N/A
5-hydroxytryptamine	N/A	N/A	N/A	2.176	N/A	N/A
valproic acid	-1.423	N/A	0.693	-0.039	N/A	N/A
IL10	-0.003	0.784	0.294	1.065	N/A	N/A
NLRP12	1.068	N/A	-0.246	0.46	-0.369	N/A
maneb	N/A	N/A	N/A	2.138	N/A	N/A
adenosine	1.954	N/A	N/A	0.164	N/A	N/A
IgG	0.067	N/A	0.916	-1.124	N/A	N/A
HOXA3	N/A	N/A	N/A	-2.105	N/A	N/A
rotenone	N/A	N/A	-0.849	-1.254	N/A	N/A
ICAM1	N/A	N/A	0.689	1.412	N/A	N/A
CREBBP	0.447	N/A	0.625	1.026	N/A	N/A
MSC	N/A	N/A	N/A	2.055	N/A	N/A
CD44	N/A	N/A	2.051	N/A	N/A	N/A
DNMT3A	N/A	0.447	N/A	1.604	N/A	N/A
INPP5D	0.068	N/A	N/A	-1.982	N/A	N/A
NOTCH1	0.565	0.553	0.928	N/A	N/A	N/A
FGF7	N/A	N/A	N/A	2.035	N/A	N/A
MUC1	N/A	N/A	N/A	-0.6	1.432	N/A
Go 6976	N/A	N/A	N/A	-1.027	-1	N/A
uric acid	1.082	N/A	0.152	0.791	N/A	N/A
NUMB	N/A	N/A	N/A	-2	N/A	N/A
miR-142-3p (and other miRNAs w/seed GUAGUGU)	N/A	N/A	N/A	-2	N/A	N/A
UXT	2	N/A	N/A	N/A	N/A	N/A
clobetasol propionate	-2	N/A	N/A	N/A	N/A	N/A
FOXL2	2	N/A	N/A	N/A	N/A	N/A
phenacetin	2	N/A	N/A	N/A	N/A	N/A
TLR7/8	2	N/A	N/A	N/A	N/A	N/A
CBX7	N/A	N/A	N/A	-2	N/A	N/A
tranilast	N/A	N/A	N/A	-2	N/A	N/A
SOX1	-2	N/A	N/A	N/A	N/A	N/A
PLA2G10	-2	N/A	N/A	N/A	N/A	N/A
GMNN	-2	N/A	N/A	N/A	N/A	N/A
JAK1/2	N/A	N/A	2	N/A	N/A	N/A
enterotoxin B	N/A	N/A	2	N/A	N/A	N/A
CCL11	N/A	N/A	2	N/A	N/A	N/A
CYP2J2	N/A	N/A	N/A	2	N/A	N/A
SOX3	-2	N/A	N/A	N/A	N/A	N/A
IFNGR1	N/A	N/A	2	N/A	N/A	N/A
GPER1	2	N/A	N/A	N/A	N/A	N/A
TNFRSF17	2	N/A	N/A	N/A	N/A	N/A
USP18	N/A	N/A	N/A	-2	N/A	N/A
crocidolite asbestos	2	N/A	N/A	N/A	N/A	N/A
MYCBP2	N/A	N/A	N/A	-2	N/A	N/A
IFNA17	N/A	N/A	N/A	2	N/A	N/A
TNFAIP2	N/A	N/A	2	N/A	N/A	N/A
ELF3	N/A	N/A	N/A	1.993	N/A	N/A
mir-27	N/A	N/A	N/A	-1.992	N/A	N/A
brefeldin A	-1.934	N/A	N/A	0.057	N/A	N/A
luteolin	N/A	N/A	-1.988	N/A	N/A	N/A
ROCK2	1.987	N/A	N/A	N/A	N/A	N/A
ISG15	N/A	N/A	N/A	-1.984	N/A	N/A
L-dopa	N/A	N/A	0	0.145	-1.838	N/A
BTNL2	1.342	N/A	0.64	N/A	N/A	N/A
CGAS	N/A	N/A	N/A	1.982	N/A	N/A
bisindolylmaleimide	N/A	N/A	N/A	-1.982	N/A	N/A
NFkB (family)	N/A	N/A	N/A	1.982	N/A	N/A
TMEM173	N/A	N/A	N/A	N/A	1.982	N/A
JAK inhibitor I	N/A	N/A	-1.982	N/A	N/A	N/A
TNK1	N/A	N/A	N/A	1.982	N/A	N/A
RAF1	N/A	1.982	N/A	N/A	N/A	N/A
W7	N/A	N/A	N/A	-1.982	N/A	N/A
TNFRSF11A	N/A	N/A	N/A	1.982	N/A	N/A
CaMKII	N/A	N/A	N/A	1.981	N/A	N/A
PTK2B	N/A	N/A	N/A	1.98	N/A	N/A
B2M	N/A	N/A	1.98	N/A	N/A	N/A
STAT	N/A	N/A	1.98	N/A	N/A	N/A
TYROBP	N/A	N/A	N/A	1.98	N/A	N/A
miR-146a-5p (and other miRNAs w/seed GAGAACU)	-1.98	N/A	N/A	N/A	N/A	N/A
ATF6	N/A	N/A	N/A	1.98	N/A	N/A
IFNL2	N/A	N/A	N/A	1.98	N/A	N/A
THRB	N/A	N/A	1.463	0.515	N/A	N/A
miR-375-3p (and other miRNAs w/seed UUGUUCG)	N/A	N/A	N/A	-1.976	N/A	N/A
IFNA8	N/A	N/A	N/A	1.969	N/A	N/A
ATF3	1.969	N/A	N/A	N/A	N/A	N/A
PIM1	1.969	N/A	N/A	N/A	N/A	N/A
epoxomicin	N/A	N/A	N/A	1.969	N/A	N/A
CFLAR	N/A	N/A	N/A	-1.969	N/A	N/A
VIPR1	N/A	N/A	1.969	N/A	N/A	N/A
bryostatin 1	N/A	N/A	N/A	1.969	N/A	N/A
NCAM1	N/A	N/A	N/A	1.967	N/A	N/A
TLR1	N/A	N/A	N/A	1.966	N/A	N/A
IFNA7	N/A	N/A	N/A	1.964	N/A	N/A
IFNA14	N/A	N/A	N/A	1.964	N/A	N/A
MAX	N/A	N/A	N/A	-1.964	N/A	N/A
IFNA6	N/A	N/A	N/A	1.964	N/A	N/A
TNFSF15	N/A	N/A	N/A	1.964	N/A	N/A
IFNA21	N/A	N/A	N/A	1.964	N/A	N/A
IFNA16	N/A	N/A	N/A	1.964	N/A	N/A
RNASE2	N/A	N/A	1.964	N/A	N/A	N/A
IL23	N/A	N/A	1.964	N/A	N/A	N/A
AGTR2	N/A	N/A	N/A	1.964	N/A	N/A
IFNA10	N/A	N/A	N/A	1.964	N/A	N/A
IFNA5	N/A	N/A	N/A	1.964	N/A	N/A
APOE	-1.076	N/A	N/A	-0.885	N/A	N/A
PS-1145	-1.961	N/A	N/A	N/A	N/A	N/A
Tgf beta	0.726	N/A	-0.406	0.828	N/A	N/A
imatinib	N/A	N/A	1.179	0.779	N/A	N/A
SCD	N/A	N/A	N/A	-1.954	N/A	N/A
mir-148	N/A	N/A	N/A	-1.954	N/A	N/A
mir-515	N/A	N/A	N/A	-1.953	N/A	N/A
deferasirox	N/A	N/A	N/A	N/A	1.951	N/A
sphingosine-1-phosphate	1.946	N/A	N/A	N/A	N/A	N/A
TLR5	N/A	N/A	N/A	1.941	N/A	N/A
SATB1	-0.392	N/A	-0.805	-0.744	N/A	N/A
pioglitazone	-0.505	N/A	-0.97	0.466	N/A	N/A
A2M	1.941	N/A	N/A	N/A	N/A	N/A
carbon monoxide	N/A	N/A	N/A	-1.941	N/A	N/A
CD86	0.651	N/A	-0.322	0.963	N/A	N/A
Lh	1	N/A	N/A	0.934	N/A	N/A
eflornithine	N/A	N/A	N/A	1.934	N/A	N/A
cerivastatin	N/A	N/A	N/A	-1.932	N/A	N/A
MVP	1.929	N/A	N/A	N/A	N/A	N/A
GAST	N/A	N/A	N/A	1.926	N/A	N/A
lauric acid	N/A	N/A	N/A	1.925	N/A	N/A
10E,12Z-octadecadienoic acid	1.925	N/A	N/A	N/A	N/A	N/A
mir-34	-1.923	N/A	N/A	N/A	N/A	N/A
dithiothreitol	N/A	N/A	N/A	1.922	N/A	N/A
SREBF1	N/A	1.916	N/A	N/A	N/A	N/A
butyric acid	0.693	0.7	-0.02	0.502	N/A	N/A
2-amino-1-methyl-6-phenylimidazo-4-5-b-pyridine	N/A	N/A	N/A	1.913	N/A	N/A
C3AR1	N/A	N/A	N/A	1.913	N/A	N/A
pyridaben	N/A	N/A	N/A	1.912	N/A	N/A
LCN2	N/A	N/A	1.905	N/A	N/A	N/A
EGLN	N/A	N/A	N/A	-1.897	N/A	N/A
mir-15	N/A	N/A	-1.384	0.511	N/A	N/A
MAP3K7	N/A	N/A	-0.218	0.777	0.896	N/A
5-azacytidine	1.89	N/A	N/A	N/A	N/A	N/A
vinblastine	1.89	N/A	N/A	N/A	N/A	N/A
IKK (complex)	N/A	N/A	1.268	0.6	N/A	N/A
arsenite	1.046	N/A	N/A	0.817	N/A	N/A
Pdgf (complex)	1.459	N/A	N/A	0.403	N/A	N/A
12-(3-adamantan-1-yl-ureido) dodecanoic acid	-1.414	N/A	0.447	N/A	N/A	N/A
NR4A3	N/A	N/A	N/A	1.86	N/A	N/A
CTGF	N/A	N/A	N/A	1.853	N/A	N/A
FGF1	N/A	N/A	N/A	-1.853	N/A	N/A
TBX21	N/A	N/A	1.826	N/A	N/A	N/A
tamoxifen	0.522	N/A	N/A	1.276	N/A	N/A
PTPRC	N/A	N/A	0.849	0.927	N/A	N/A
noscapine	N/A	N/A	-0.762	-1	N/A	N/A
hydrocortisone	-0.595	N/A	N/A	-1.163	N/A	N/A
WNT5A	N/A	N/A	0.555	1.194	N/A	N/A
9,10-dimethyl-1,2-benzanthracene	N/A	N/A	N/A	1.747	N/A	N/A
GPS2	N/A	N/A	N/A	-1.746	N/A	N/A
SPHK1	N/A	N/A	N/A	1.741	N/A	N/A
JAK3	N/A	N/A	1.732	N/A	N/A	N/A
BMP2	1.719	N/A	N/A	N/A	N/A	N/A
daunorubicin	N/A	N/A	1.715	N/A	N/A	N/A
B4GALNT1	N/A	N/A	N/A	1.715	N/A	N/A
SNAI1	N/A	N/A	N/A	1.709	N/A	N/A
PAX7	N/A	N/A	N/A	1.709	N/A	N/A
miR-27a-3p (and other miRNAs w/seed UCACAGU)	N/A	N/A	N/A	-1.706	N/A	N/A
PPARGC1A	1.698	N/A	N/A	N/A	N/A	N/A
KNG1	N/A	N/A	N/A	1.698	N/A	N/A
PRNP	0.277	N/A	N/A	1.414	N/A	N/A
TWIST1	0	N/A	N/A	1.688	N/A	N/A
budesonide	N/A	N/A	N/A	1.238	-0.447	N/A
PRKCZ	N/A	N/A	N/A	1.671	N/A	N/A
arachidonic acid	-1.665	N/A	N/A	N/A	N/A	N/A
prostaglandin J2	N/A	N/A	N/A	1.664	N/A	N/A
RASSF1	0.152	N/A	N/A	1.51	N/A	N/A
PTH	N/A	N/A	N/A	1.651	N/A	N/A
TFAP2A	N/A	N/A	N/A	-1.651	N/A	N/A
miR-133a-3p (and other miRNAs w/seed UUGGUCC)	N/A	N/A	N/A	-1.643	N/A	N/A
NFKBIB	0.692	N/A	0	0.943	N/A	N/A
let-7a-5p (and other miRNAs w/seed GAGGUAG)	N/A	-1.633	N/A	N/A	N/A	N/A
maslinic acid	N/A	N/A	N/A	-1.633	N/A	N/A
nitrofen	N/A	N/A	N/A	-1.633	N/A	N/A
RAS	N/A	N/A	1.633	N/A	N/A	N/A
NLRP3	N/A	N/A	1.067	-0.563	N/A	N/A
miR-34a-5p (and other miRNAs w/seed GGCAGUG)	-1.617	N/A	N/A	N/A	N/A	N/A
CAT	-1.134	N/A	N/A	0.478	N/A	N/A
NRG1	N/A	N/A	N/A	1.176	-0.418	N/A
STAT5B	-1.387	N/A	0.2	N/A	N/A	N/A
CDKN2A	0.34	N/A	-0.167	1.043	0.032	N/A
nitroprusside	N/A	N/A	N/A	1.575	N/A	N/A
EPO	N/A	N/A	-0.512	1.045	N/A	N/A
ST8SIA1	N/A	N/A	N/A	1.546	N/A	N/A
PGF	N/A	N/A	N/A	1.537	N/A	N/A
FOXO4	N/A	N/A	N/A	1.534	N/A	N/A
estrogen receptor	-1.195	N/A	N/A	-0.336	N/A	N/A
phenethyl isothiocyanate	N/A	N/A	N/A	-1.528	N/A	N/A
oleic acid	1.528	N/A	N/A	N/A	N/A	N/A
INHA	N/A	N/A	N/A	1.521	N/A	N/A
silibinin	-1.029	N/A	N/A	-0.49	N/A	N/A
TGFA	N/A	N/A	N/A	1.517	N/A	N/A
pifithrin alpha	-1.067	N/A	N/A	0.447	N/A	N/A
miR-23a-3p (and other miRNAs w/seed UCACAUU)	N/A	N/A	N/A	-1.506	N/A	N/A
TNFRSF9	1.432	N/A	N/A	0.059	N/A	N/A
PLAUR	N/A	N/A	N/A	1.484	N/A	N/A
methylselenic acid	N/A	N/A	N/A	-1.481	N/A	N/A
DCN	-1.478	N/A	N/A	N/A	N/A	N/A
PPP1R1B	N/A	N/A	N/A	1.477	N/A	N/A
MAPK8	1.477	N/A	N/A	N/A	N/A	N/A
ETS2	N/A	N/A	N/A	N/A	1.474	N/A
panobinostat	N/A	N/A	0.125	-1.348	N/A	N/A
bardoxolone methyl	N/A	N/A	N/A	-1.471	N/A	N/A
DUSP1	N/A	N/A	N/A	-1.468	N/A	N/A
ILK	N/A	N/A	N/A	1.461	N/A	N/A
4-methylnitrosoamino-1-(3-pyridinyl)-1-butanone	N/A	N/A	N/A	N/A	1.457	N/A
TP73	1.388	0.065	N/A	N/A	N/A	N/A
TFAP4	N/A	N/A	N/A	1.452	N/A	N/A
carbonyl cyanide m-chlorophenyl hydrazone	1.446	N/A	N/A	N/A	N/A	N/A
tempol	N/A	N/A	N/A	N/A	-1.446	N/A
WNT3A	N/A	1.432	N/A	N/A	N/A	N/A
miR-199a-3p (and other miRNAs w/seed CAGUAGU)	N/A	N/A	N/A	-1.432	N/A	N/A
alvocidib	N/A	N/A	N/A	-1.421	N/A	N/A
rifampin	N/A	N/A	1.414	N/A	N/A	N/A
HBEGF	N/A	N/A	N/A	1.41	N/A	N/A
zinc	1.213	-0.195	N/A	N/A	N/A	N/A
BMP6	N/A	N/A	N/A	1.408	N/A	N/A
PTEN	N/A	N/A	0.503	0.905	N/A	N/A
plumbagin	N/A	N/A	N/A	-1.4	N/A	N/A
iron	N/A	N/A	N/A	-1.399	N/A	N/A
ERN1	N/A	N/A	-0.225	N/A	1.172	N/A
FGFR2	N/A	N/A	N/A	1.394	N/A	N/A
NODAL	N/A	N/A	0.737	0.651	N/A	N/A
captopril	1.387	N/A	N/A	N/A	N/A	N/A
nystatin	1.387	N/A	N/A	N/A	N/A	N/A
clofibrate	N/A	N/A	1.387	N/A	N/A	N/A
PI3K (family)	N/A	N/A	1.185	-0.194	N/A	N/A
CSF1R	N/A	N/A	N/A	1.353	N/A	N/A
ENG	N/A	N/A	N/A	1.353	N/A	N/A
PSEN2	N/A	N/A	N/A	-1.349	N/A	N/A
ARNT	N/A	1.154	0.192	N/A	N/A	N/A
MKL1	N/A	N/A	N/A	-1.342	N/A	N/A
RPSA	N/A	N/A	N/A	-1.342	N/A	N/A
BID	N/A	N/A	N/A	1.342	N/A	N/A
xanthohumol	N/A	N/A	N/A	-1.342	N/A	N/A
E2F3	N/A	N/A	1.342	N/A	N/A	N/A
IND S7	N/A	N/A	N/A	-1.342	N/A	N/A
TGFB3	1.342	N/A	N/A	N/A	N/A	N/A
methyl-beta-cyclodextrin	N/A	N/A	N/A	1.342	N/A	N/A
LTBR	1.342	N/A	N/A	N/A	0	N/A
lapatinib/pazopanib	N/A	N/A	N/A	1.342	N/A	N/A
MEL S3	N/A	N/A	N/A	-1.342	N/A	N/A
LYN	N/A	N/A	-1.067	0.247	N/A	N/A
N-formyl-Met-Leu-Phe	N/A	N/A	N/A	1.289	N/A	N/A
PIK3CA	N/A	N/A	N/A	-1.287	N/A	N/A
melatonin	N/A	N/A	N/A	-1.281	N/A	N/A
conjugated linoleic acid	N/A	N/A	N/A	-1.016	-0.254	N/A
CCL3	N/A	N/A	N/A	1.268	N/A	N/A
tert-butyl hydroperoxide	N/A	N/A	N/A	1.262	N/A	N/A
TGFBR2	N/A	N/A	N/A	1.254	N/A	N/A
EGLN1	N/A	N/A	N/A	-1.254	N/A	N/A
NQO1	N/A	N/A	0.447	-0.788	N/A	N/A
Hdac	N/A	N/A	N/A	-1.232	N/A	N/A
RV 538	N/A	N/A	N/A	-1.231	N/A	N/A
NFATC1	N/A	N/A	N/A	1.219	N/A	N/A
fenofibrate	N/A	0.42	0.744	-0.055	N/A	N/A
MAPKAPK2	1.214	N/A	N/A	N/A	N/A	N/A
gossypol	N/A	N/A	N/A	-1.21	N/A	N/A
11,12-epoxyeicosatrienoic acid	0.655	N/A	N/A	0.555	N/A	N/A
TSLP	N/A	N/A	N/A	1.206	N/A	N/A
suramin	-1.205	N/A	N/A	N/A	N/A	N/A
Gsk3	N/A	N/A	1.205	N/A	N/A	N/A
Creb	N/A	N/A	N/A	1.204	N/A	N/A
miR-24-3p (and other miRNAs w/seed GGCUCAG)	N/A	N/A	N/A	N/A	-1.199	N/A
NR3C2	1.091	N/A	N/A	0.104	N/A	N/A
IL22	N/A	N/A	1.195	N/A	N/A	N/A
ITGB2	N/A	N/A	0	1.195	N/A	N/A
SUMO3	N/A	N/A	-1.192	N/A	N/A	N/A
gefitinib	N/A	N/A	N/A	-1.191	N/A	N/A
HMOX1	N/A	N/A	-1.188	N/A	N/A	N/A
TXN	N/A	N/A	N/A	1.181	N/A	N/A
homocysteine	N/A	N/A	1.179	N/A	N/A	N/A
FGF2	N/A	1.157	0.021	N/A	N/A	N/A
KLF4	1.178	N/A	N/A	N/A	N/A	N/A
LPL	N/A	N/A	1.177	N/A	N/A	N/A
MDM4	N/A	N/A	N/A	-1.172	N/A	N/A
R-WIN 55,212	-1.169	N/A	N/A	N/A	N/A	N/A
erythromycin	N/A	N/A	N/A	-1.165	N/A	N/A
triptolide	-1.165	N/A	N/A	N/A	N/A	N/A
actinomycin D	0.196	N/A	0.575	-0.39	N/A	N/A
lenalidomide	-0.218	N/A	-0.344	0.596	N/A	N/A
ZBTB7B	N/A	N/A	-1.154	N/A	N/A	N/A
nicotine	N/A	N/A	N/A	1.145	N/A	N/A
CDH1	N/A	N/A	N/A	N/A	1.133	N/A
TOB1	N/A	N/A	N/A	1.131	N/A	N/A
OSMR	N/A	N/A	N/A	1.131	N/A	N/A
MTDH	N/A	N/A	N/A	-1.131	N/A	N/A
ITGA5	N/A	N/A	N/A	1.131	N/A	N/A
hydroxypropyl-beta-cyclodextrin	N/A	N/A	N/A	1.131	N/A	N/A
Fibrinogen	N/A	N/A	N/A	1.126	N/A	N/A
KLF6	1.122	N/A	N/A	N/A	N/A	N/A
ursolic acid	N/A	N/A	N/A	-1.119	N/A	N/A
celecoxib	-1.118	N/A	N/A	N/A	N/A	N/A
SR 144528	-1.103	N/A	N/A	N/A	N/A	N/A
CTSB	N/A	N/A	N/A	1.103	N/A	N/A
mir-19	N/A	N/A	N/A	-1.095	N/A	N/A
HIPK2	N/A	N/A	N/A	1.093	N/A	N/A
kainic acid	N/A	1.091	N/A	N/A	N/A	N/A
IL17F	N/A	N/A	1.091	N/A	N/A	N/A
methamphetamine	1.091	N/A	N/A	N/A	N/A	N/A
CXCR4	N/A	N/A	N/A	1.091	N/A	N/A
PPRC1	1.091	N/A	N/A	N/A	N/A	N/A
bufalin	N/A	N/A	N/A	-1.091	N/A	N/A
DACH1	N/A	N/A	N/A	-1.067	N/A	N/A
amphetamine	1.067	N/A	N/A	N/A	N/A	N/A
PD 153035	N/A	N/A	N/A	-1.067	N/A	N/A
urotensin II	N/A	N/A	N/A	1.067	N/A	N/A
PPP2CA	N/A	N/A	1.067	N/A	N/A	N/A
MAPT	N/A	N/A	N/A	1.067	N/A	N/A
CD36	1.067	N/A	N/A	N/A	N/A	N/A
glutathione	-1.067	N/A	N/A	N/A	N/A	N/A
cyanocobalamin	N/A	N/A	N/A	-1.067	N/A	N/A
CSNK2A1	N/A	N/A	N/A	1.067	N/A	N/A
niflumic acid	N/A	N/A	N/A	-1.067	N/A	N/A
propofol	N/A	N/A	N/A	-1.067	N/A	N/A
Y 27632	-1.067	N/A	N/A	N/A	N/A	N/A
diphenyleneiodonium	-1.053	N/A	N/A	N/A	N/A	N/A
CASP8	N/A	N/A	N/A	-1.039	N/A	N/A
HNF1A	N/A	N/A	N/A	1.026	N/A	N/A
dimethyl sulfoxide	0.647	N/A	N/A	-0.376	N/A	N/A
MOG	N/A	N/A	1.02	N/A	N/A	N/A
proteasome inhibitor PSI	N/A	N/A	N/A	1.016	N/A	N/A
Ccl2	N/A	N/A	1.015	N/A	N/A	N/A
MAP2K6	1.004	N/A	N/A	N/A	N/A	N/A
ID2	N/A	N/A	N/A	1	N/A	N/A
CpG ODN 2216	N/A	N/A	1	N/A	N/A	N/A
TCF3	N/A	N/A	1	N/A	N/A	N/A
napabucasin	-1	N/A	N/A	N/A	N/A	N/A
SERPINF1	-1	N/A	N/A	N/A	N/A	N/A
MMP9	N/A	N/A	N/A	N/A	1	N/A
dinoprost	N/A	N/A	N/A	1	N/A	N/A
IL17R	N/A	N/A	1	N/A	N/A	N/A
1'-acetoxychavicol acetate	N/A	N/A	N/A	-1	N/A	N/A
IPMK	N/A	N/A	N/A	1	N/A	N/A
Sb202190	N/A	-1	N/A	N/A	N/A	N/A
thymoquinone	N/A	N/A	1	N/A	N/A	N/A
PDX1	N/A	N/A	N/A	N/A	1	N/A
REST	-1	N/A	N/A	N/A	N/A	N/A
MYCN	N/A	N/A	-1	N/A	N/A	N/A
BAPTA-AM	N/A	N/A	-1	N/A	N/A	N/A
DTX1	N/A	N/A	N/A	1	N/A	N/A
fluvastatin	N/A	N/A	N/A	-1	N/A	N/A
infliximab	-1	N/A	N/A	N/A	N/A	N/A
PSEN1	N/A	N/A	N/A	-0.985	N/A	N/A
nitroarginine	N/A	N/A	N/A	0.979	N/A	N/A
desmopressin	N/A	N/A	N/A	0.971	N/A	N/A
FSH	0.412	N/A	N/A	0.234	0.317	N/A
glucocorticoid	-0.381	0.577	N/A	N/A	N/A	N/A
IRF2	N/A	N/A	N/A	0.956	N/A	N/A
indomethacin	0.8	N/A	N/A	0.147	N/A	N/A
TICAM2	N/A	N/A	0.943	N/A	N/A	N/A
PP1	N/A	N/A	N/A	-0.928	N/A	N/A
KL	N/A	N/A	N/A	0.927	N/A	N/A
NR4A2	-0.927	N/A	N/A	N/A	N/A	N/A
HSF1	0.351	N/A	N/A	-0.563	N/A	N/A
S-nitrosoglutathione	N/A	N/A	-0.911	N/A	N/A	N/A
NANOG	0	N/A	N/A	-0.905	N/A	N/A
PKM	N/A	N/A	N/A	-0.902	N/A	N/A
EIF3E	N/A	N/A	N/A	0.896	N/A	N/A
CALCA	N/A	N/A	N/A	0.894	N/A	N/A
4-phenylbutyric acid	0.391	N/A	N/A	-0.5	N/A	N/A
GLI1	0.882	N/A	N/A	N/A	N/A	N/A
Pam3-Cys	0.878	N/A	N/A	N/A	N/A	N/A
LGALS3	N/A	N/A	N/A	0.87	N/A	N/A
Ren2	N/A	N/A	N/A	0.868	N/A	N/A
CD70	N/A	N/A	0.865	N/A	N/A	N/A
sulfasalazine	N/A	N/A	N/A	-0.861	N/A	N/A
HDAC1	0.277	-0.293	N/A	0.282	N/A	N/A
EIF2AK3	N/A	N/A	0.849	N/A	N/A	N/A
ETV4	0.846	N/A	N/A	N/A	N/A	N/A
YY1	N/A	-0.781	N/A	0.063	N/A	N/A
MAP2K1/2	N/A	N/A	N/A	0.84	N/A	N/A
GATA3	N/A	N/A	0.833	N/A	N/A	N/A
N-nitro-L-arginine methyl ester	0.053	N/A	N/A	0.769	N/A	N/A
PPIF	N/A	0	0.816	N/A	N/A	N/A
ADORA2A	N/A	N/A	N/A	N/A	0.816	N/A
TGFB2	N/A	N/A	N/A	0.816	N/A	N/A
bisphenol A	N/A	N/A	N/A	-0.801	N/A	N/A
cadmium	N/A	N/A	N/A	0.348	0.447	N/A
INSR	N/A	N/A	N/A	0.792	N/A	N/A
miR-451a (and other miRNAs w/seed AACCGUU)	N/A	N/A	N/A	-0.784	N/A	N/A
SPRY2	N/A	N/A	N/A	0.78	N/A	N/A
diethylstilbestrol	N/A	N/A	N/A	0.767	N/A	N/A
AREG	N/A	N/A	N/A	-0.765	N/A	N/A
SLPI	-0.762	N/A	N/A	N/A	N/A	N/A
PAEP	N/A	N/A	-0.762	N/A	N/A	N/A
mitoxantrone	0.762	N/A	N/A	N/A	N/A	N/A
quercetin	N/A	N/A	0	0.754	N/A	N/A
STAT5A	-0.216	N/A	0.518	N/A	N/A	N/A
sulindac sulfide	N/A	N/A	N/A	-0.734	N/A	N/A
VHL	N/A	N/A	N/A	0.73	N/A	N/A
hexamethylene bisacetamide	N/A	N/A	N/A	0.728	N/A	N/A
FLI1	N/A	N/A	N/A	0.714	N/A	N/A
BACH2	N/A	N/A	-0.714	N/A	N/A	N/A
RHO	N/A	N/A	N/A	-0.707	N/A	N/A
MAPK9	0.692	N/A	N/A	N/A	N/A	N/A
fludarabine	N/A	N/A	N/A	-0.686	N/A	N/A
Hif1	N/A	0.686	N/A	N/A	N/A	N/A
IRS1	N/A	N/A	N/A	0.686	N/A	N/A
mir-135	N/A	N/A	N/A	-0.68	N/A	N/A
RET	N/A	N/A	N/A	0.667	N/A	N/A
BTRC	N/A	N/A	N/A	-0.664	N/A	N/A
sunitinib	N/A	N/A	-0.512	-0.148	N/A	N/A
CREM	0.655	N/A	N/A	N/A	N/A	N/A
PSMD10	N/A	N/A	N/A	0.655	N/A	N/A
dichlororibofuranosylbenzimidazole	N/A	N/A	N/A	0.655	N/A	N/A
zinc protoporphyrin IX	N/A	N/A	N/A	-0.655	N/A	N/A
Boc-D-FMK	N/A	N/A	N/A	0.655	N/A	N/A
indole	N/A	N/A	N/A	0.655	N/A	N/A
PTHLH	N/A	N/A	N/A	0.652	N/A	N/A
APOA1	N/A	N/A	N/A	0.651	N/A	N/A
TNFRSF13B	N/A	N/A	-0.647	N/A	N/A	N/A
SPDEF	N/A	N/A	N/A	-0.64	N/A	N/A
BNIP3L	N/A	N/A	N/A	0.632	N/A	N/A
glucagon	N/A	N/A	N/A	0.632	N/A	N/A
ELAVL1	N/A	N/A	0.618	N/A	N/A	N/A
platelet activating factor	N/A	N/A	N/A	0.609	N/A	N/A
ABCC1	N/A	N/A	N/A	0.594	N/A	N/A
ACVR1C	N/A	N/A	N/A	0.594	N/A	N/A
hymecromone	N/A	N/A	N/A	-0.577	N/A	N/A
metformin	0.577	N/A	N/A	N/A	N/A	N/A
BAK1	N/A	N/A	0.577	N/A	N/A	N/A
CDKN1A	N/A	N/A	0.577	N/A	N/A	N/A
BAX	N/A	N/A	0.577	N/A	N/A	N/A
2-deoxyglucose	N/A	N/A	N/A	-0.57	N/A	N/A
Nfat (family)	0.555	N/A	N/A	N/A	N/A	N/A
Rock	N/A	N/A	N/A	N/A	0.555	N/A
IKZF1	N/A	N/A	0.555	N/A	N/A	N/A
KDM1A	N/A	-0.555	N/A	N/A	N/A	N/A
alpha-tocopherol succinate	N/A	N/A	N/A	-0.555	N/A	N/A
ciprofibrate	N/A	-0.555	N/A	N/A	N/A	N/A
BIRC3	-0.555	N/A	N/A	N/A	N/A	N/A
IGF1R	N/A	N/A	N/A	-0.553	N/A	N/A
mir-223	0.478	N/A	N/A	0.071	N/A	N/A
androgen	0	N/A	N/A	0.539	N/A	N/A
GPI	N/A	N/A	N/A	0.532	N/A	N/A
RB1	N/A	N/A	N/A	0.519	N/A	N/A
phorbol 12,13-dibutyrate	0.064	N/A	N/A	0.431	N/A	N/A
DETA-NONOate	0.063	N/A	N/A	0.431	N/A	N/A
Cdc42	N/A	N/A	N/A	0.493	N/A	N/A
KHDRBS1	N/A	N/A	N/A	-0.492	N/A	N/A
ATF2	N/A	N/A	N/A	0.491	N/A	N/A
LIPE	N/A	N/A	N/A	-0.48	N/A	N/A
ACOX1	N/A	0.447	N/A	N/A	N/A	N/A
WWTR1	N/A	N/A	N/A	0.447	N/A	N/A
RNF2	N/A	N/A	N/A	N/A	-0.447	N/A
HOXC6	N/A	N/A	N/A	0.447	N/A	N/A
TREM2	N/A	N/A	N/A	0.447	N/A	N/A
DDIT3	N/A	N/A	0.447	N/A	N/A	N/A
Ciap	N/A	N/A	N/A	-0.447	N/A	N/A
GRP	N/A	N/A	N/A	-0.438	N/A	N/A
RUNX3	N/A	N/A	0.422	N/A	N/A	N/A
PCGEM1	N/A	N/A	N/A	0.418	N/A	N/A
gemcitabine	N/A	N/A	N/A	0.407	N/A	N/A
AMPK	N/A	N/A	0.391	N/A	N/A	N/A
epothilone B	N/A	N/A	0.391	N/A	N/A	N/A
betulinic acid	N/A	N/A	N/A	-0.391	N/A	N/A
IKZF3	N/A	N/A	N/A	0.391	N/A	N/A
KDM5B	N/A	N/A	N/A	-0.386	N/A	N/A
nifedipine	N/A	N/A	N/A	0.378	N/A	N/A
LEPR	N/A	N/A	N/A	0.372	N/A	N/A
RICTOR	N/A	N/A	N/A	N/A	0.368	N/A
IGFBP3	N/A	N/A	N/A	N/A	0.365	N/A
RTN4	N/A	N/A	N/A	0.342	N/A	N/A
chloroquine	N/A	N/A	-0.2	0.142	N/A	N/A
E2F1	N/A	N/A	0.009	0.331	N/A	N/A
NOS3	-0.339	N/A	N/A	N/A	N/A	N/A
HDAC2	N/A	N/A	N/A	0.333	N/A	N/A
PRKCQ	N/A	N/A	N/A	0.32	N/A	N/A
XDH	N/A	N/A	N/A	-0.314	N/A	N/A
sulforafan	-0.053	N/A	0.254	N/A	N/A	N/A
salinosporamide A	N/A	N/A	N/A	-0.294	N/A	N/A
everolimus	N/A	N/A	N/A	-0.293	N/A	N/A
GW3965	0.284	N/A	N/A	N/A	N/A	N/A
IgG1	0.277	N/A	N/A	N/A	N/A	N/A
LIN28A	N/A	N/A	N/A	-0.277	N/A	N/A
IL11	N/A	N/A	N/A	-0.277	N/A	N/A
TNFSF13	N/A	N/A	0.277	N/A	N/A	N/A
3-methyladenine	N/A	N/A	N/A	0.267	N/A	N/A
BGN	N/A	N/A	N/A	0.254	N/A	N/A
Hsp27	N/A	N/A	N/A	0.254	N/A	N/A
spermine	N/A	N/A	N/A	0.254	N/A	N/A
BAG1	N/A	N/A	N/A	-0.254	N/A	N/A
INHBA	0.243	N/A	N/A	N/A	N/A	N/A
BMP7	0.236	N/A	N/A	N/A	N/A	N/A
tert-butyl-hydroquinone	N/A	N/A	N/A	N/A	0.231	N/A
RHOB	N/A	N/A	N/A	-0.218	N/A	N/A
IGF2R	N/A	N/A	N/A	-0.218	N/A	N/A
PROC	0.2	N/A	N/A	N/A	N/A	N/A
SHC1	N/A	N/A	N/A	0.2	N/A	N/A
sodium orthovanadate	N/A	N/A	N/A	0.192	N/A	N/A
RHOA	N/A	N/A	N/A	N/A	0.184	N/A
zymosan	N/A	N/A	0.18	N/A	N/A	N/A
TRAF3	0	N/A	-0.173	N/A	N/A	N/A
GJA1	N/A	N/A	N/A	0.169	N/A	N/A
gambogic acid	N/A	N/A	N/A	-0.152	N/A	N/A
CAV1	N/A	-0.152	N/A	N/A	N/A	N/A
fucoidin	N/A	N/A	0.152	N/A	N/A	N/A
OGT	N/A	N/A	N/A	0.152	N/A	N/A
lovastatin	N/A	N/A	0.152	N/A	N/A	N/A
CYP1B1	N/A	N/A	-0.152	N/A	N/A	N/A
TIRAP	N/A	N/A	0.152	N/A	N/A	N/A
mir-183	N/A	N/A	N/A	-0.152	N/A	N/A
vorinostat	0.05	N/A	0.087	N/A	N/A	N/A
docetaxel	-0.132	N/A	N/A	N/A	N/A	N/A
mir-192	N/A	N/A	N/A	0.13	N/A	N/A
TNC	N/A	N/A	N/A	-0.128	N/A	N/A
FOXP3	N/A	N/A	-0.128	N/A	N/A	N/A
NF1	N/A	N/A	N/A	-0.128	N/A	N/A
PAX5	N/A	N/A	N/A	-0.128	N/A	N/A
BDNF	N/A	N/A	N/A	-0.126	N/A	N/A
PD184352	N/A	N/A	N/A	-0.119	N/A	N/A
polyamines	N/A	N/A	N/A	0.106	N/A	N/A
GATA2	N/A	N/A	0.102	N/A	N/A	N/A
RIPK1	N/A	N/A	N/A	0.101	N/A	N/A
SMAD3	N/A	N/A	-0.092	N/A	N/A	N/A
carbamylcholine	N/A	N/A	N/A	-0.085	N/A	N/A
nicotinic acid	N/A	N/A	N/A	-0.083	N/A	N/A
PKD1	N/A	N/A	N/A	0.068	N/A	N/A
FCER1G	N/A	N/A	N/A	-0.063	N/A	N/A
APH1A	N/A	N/A	N/A	0.059	N/A	N/A
capsaicin	N/A	N/A	N/A	0.054	N/A	N/A
KLF5	N/A	N/A	N/A	-0.044	N/A	N/A

## Sheet: Supplementary Data 7
Data S7. Pearson correlations of WGCNA modules
moduleColors	cohort	cohort.p	anti.dsDNA	anti.dsDNA.p	CRP	CRP.p	SLEDAI	SLEDAI.p	C3	C3.p	C4	C4.p
brown	0.943372	0.000434912	0.0662112	0.876216	-0.436639	0.279409	0.238763	0.569043	-0.0913924	0.829591	0.375043	0.359952
honeydew1	0.903031	0.00211696	0.267634	0.521634	0.627316	0.0959329	0.469719	0.240248	-0.874877	0.00444922	-0.598393	0.117078
navajowhite2	0.751761	0.0314763	0.857173	0.00652599	0.71372	0.0467833	0.907142	0.0018649	-0.927746	0.000892654	-0.314251	0.448422
darkgrey	0.72982	0.0398546	-0.0435517	0.918444	0.691253	0.0575923	0.152359	0.718718	-0.752161	0.0313347	-0.811494	0.0144679
midnightblue	0.723015	0.0427014	-0.908818	0.00176799	0.0295278	0.944668	-0.923905	0.00103967	0.446355	0.267601	-0.467779	0.242463
darkturquoise	0.710012	0.0484747	-0.659925	0.0749524	-0.734379	0.0380142	-0.555826	0.15258	0.560483	0.148441	0.350256	0.395004
salmon4	0.697807	0.0542997	0.951652	0.000272392	0.0966165	0.819968	0.964565	0.000108298	-0.537845	0.169146	0.364674	0.374438
white	0.647828	0.0823851	0.0984116	0.816666	-0.760996	0.0283057	-0.0753496	0.859253	0.726326	0.0413013	0.896011	0.00259659
violet	0.624524	0.0978699	0.555171	0.153167	0.800076	0.0171016	0.459419	0.252124	-0.564701	0.144747	-0.471375	0.238366
royalblue	0.603468	0.113194	0.804395	0.0160728	-0.104071	0.80627	0.867294	0.00527655	-0.440381	0.274831	0.465262	0.245352
darkseagreen4	0.580734	0.131171	0.965798	9.74776e-05	0.282724	0.497464	0.877939	0.0041404	-0.468869	0.241218	0.240017	0.566953
green	0.542732	0.164551	-0.250495	0.549599	-0.972957	4.84474e-05	-0.243701	0.56083	0.685773	0.0604348	0.839753	0.00909076
saddlebrown	0.502392	0.204517	0.754446	0.0305331	-0.355568	0.387371	0.747332	0.0330707	-0.137498	0.745422	0.727518	0.0408042
palevioletred3	0.47682	0.23223	0.886177	0.0033791	-0.145206	0.731541	0.805714	0.0157666	-0.190057	0.652131	0.62204	0.0996113
coral1	0.466668	0.243736	0.63775	0.0888923	0.904696	0.00201232	0.707269	0.0497493	-0.972117	5.30675e-05	-0.622051	0.0996036
pink	0.416255	0.30499	-0.0964476	0.820279	0.893508	0.0027832	-0.0895331	0.83302	-0.497468	0.209711	-0.938506	0.00055488
orange	0.392357	0.336345	0.267126	0.522455	0.324294	0.433235	0.0598299	0.888086	0.0624857	0.883144	-0.08136	0.848122
black	0.391035	0.338122	0.824736	0.011752	-0.0394751	0.926061	0.675768	0.0658355	-0.096726	0.819767	0.523039	0.183483
purple	0.379867	0.353302	-0.783108	0.0215385	-0.74306	0.0346546	-0.866376	0.00538301	0.971229	5.82646e-05	0.39737	0.329648
magenta	0.377817	0.356121	0.0594174	0.888854	-0.090623	0.83101	0.279342	0.502843	-0.381352	0.351265	0.00299541	0.994384
cyan	0.289391	0.486925	0.698556	0.0539308	0.857356	0.00650197	0.660096	0.0748501	-0.773477	0.0243457	-0.488109	0.219771
lavenderblush3	0.228816	0.585709	0.898548	0.0024159	0.693644	0.0563777	0.90978	0.00171389	-0.864033	0.00566062	-0.25352	0.544625
maroon	0.138609	0.743417	0.132338	0.754748	0.584529	0.128066	-0.0260477	0.951183	-0.117938	0.780907	-0.431891	0.28527
paleturquoise	0.138232	0.744097	-0.826665	0.0113857	0.0294003	0.944906	-0.677479	0.0648926	0.103234	0.807807	-0.514095	0.192446
grey60	0.133133	0.75331	0.133721	0.752245	-0.899671	0.00233859	0.0690569	0.870929	0.590043	0.12363	0.99345	6.991e-07
yellow4	0.125047	0.76797	0.661689	0.0739025	0.758362	0.0291889	0.783833	0.0213355	-0.993963	5.47459e-07	-0.492752	0.21475
darkmagenta	0.0643089	0.879753	-0.811379	0.0144931	-0.70452	0.0510467	-0.892735	0.00284251	0.958355	0.000174975	0.344193	0.403797
grey	0.0620353	0.883982	-0.0663754	0.875911	0.764226	0.0272455	-0.147677	0.727104	-0.271935	0.5147	-0.748713	0.0325683
sienna3	0.0589921	0.889646	0.760989	0.028308	-0.108141	0.798811	0.595875	0.119032	0.00451756	0.99153	0.568459	0.141498
mediumorchid	0.0430726	0.919339	-0.778139	0.0229602	-0.743101	0.0346392	-0.863683	0.00570298	0.973078	4.78035e-05	0.401054	0.324767
skyblue1	-0.0484759	0.90925	0.89273	0.00284291	0.702992	0.0517764	0.879211	0.00401628	-0.821025	0.0124773	-0.252585	0.546161
darkred	-0.0657746	0.877028	0.0847541	0.841845	0.97188	5.44221e-05	0.124969	0.768111	-0.692551	0.0569311	-0.944936	0.000400353
steelblue	-0.0936516	0.825427	0.807728	0.0153061	-0.0648546	0.878738	0.654687	0.0781201	-0.0659544	0.876694	0.542044	0.165194
orangered3	-0.134289	0.75122	0.0574212	0.892572	-0.081194	0.848429	0.27828	0.504537	-0.387725	0.342588	-0.00784418	0.985293
lightpink4	-0.168908	0.68927	-0.214523	0.609939	-0.978037	2.60512e-05	-0.218583	0.603024	0.691606	0.0574121	0.868204	0.00517251
antiquewhite4	-0.301523	0.467977	-0.535842	0.171048	-0.943495	0.000432122	-0.614419	0.105065	0.963033	0.000122815	0.715432	0.0460141
red	-0.371227	0.365254	0.409822	0.313288	-0.0864089	0.838788	0.58898	0.124478	-0.476575	0.232504	0.192472	0.647929
lightcyan	-0.395318	0.332382	0.79142	0.0192852	-0.137061	0.746211	0.641266	0.0865896	-0.0205615	0.961458	0.604227	0.11262
yellow	-0.424024	0.295112	-0.970597	6.21547e-05	-0.464303	0.246456	-0.991557	1.49504e-06	0.780306	0.0223332	-0.00452431	0.991517
tan	-0.428428	0.289583	-0.850293	0.0074746	-0.161595	0.702243	-0.938582	0.000552834	0.667222	0.0706669	-0.210519	0.616785
greenyellow	-0.433909	0.282771	0.376364	0.358125	-0.586448	0.126513	0.452893	0.259798	0.0264052	0.950513	0.726927	0.0410501
coral2	-0.435825	0.280409	0.249949	0.550499	0.996841	7.86146e-08	0.285235	0.493485	-0.777521	0.0231409	-0.885978	0.00339627
plum	-0.44882	0.264645	0.810924	0.0145929	0.697253	0.0545733	0.894477	0.00270996	-0.95788	0.000180956	-0.338359	0.412335
darkorange	-0.467651	0.242609	-0.757727	0.0294045	-0.064394	0.879595	-0.582172	0.12999	0.0771361	0.855942	-0.401002	0.324835
skyblue2	-0.516814	0.189696	-0.102549	0.809065	0.136217	0.747735	-0.314901	0.447432	0.360948	0.379707	-0.0734691	0.86274
lightgreen	-0.554489	0.15378	-0.915372	0.00142072	-0.65223	0.0796326	-0.936796	0.000601658	0.866343	0.00538678	0.209507	0.618517
salmon	-0.61458	0.104948	0.0271496	0.94912	-0.940554	0.00050205	-0.0384234	0.928027	0.667144	0.0707116	0.982187	1.39411e-05
darkolivegreen	-0.685898	0.0603688	0.840249	0.00901007	0.545224	0.162235	0.728788	0.0402786	-0.520977	0.185529	-0.0699114	0.869343
lightyellow	-0.702478	0.0520233	-0.145801	0.730473	0.533582	0.173209	0.0710297	0.867267	-0.6481	0.0822133	-0.716166	0.0456871
darkgreen	-0.715556	0.0459588	0.159192	0.70652	-0.247278	0.554907	-0.0777862	0.854738	0.508803	0.197856	0.449018	0.264408
blue	-0.790785	0.019452	0.260517	0.533183	0.984509	9.1855e-06	0.344195	0.403794	-0.864752	0.00557451	-0.894108	0.00273771
turquoise	-0.974589	4.02449e-05	0.430097	0.2875	-0.716813	0.0453997	0.39515	0.332606	0.284242	0.495057	0.941707	0.000473802

## Sheet: Supplementary Data 8
Data S8. Brown module gene list
geneSymbol	geneName	geneEntrezID	geneEnsembl	moduleColor	kWithin
AAK1	AP2 associated kinase 1	22848	ENSG00000115977	brown	0.176392
AASDH	aminoadipate-semialdehyde dehydrogenase	132949	ENSG00000157426	brown	0.675192
ABCA1	ATP-binding cassette, sub-family A (ABC1), member 1	19	ENSG00000165029	brown	0.331832
ABCB10	ATP-binding cassette, sub-family B (MDR/TAP), member 10	23456	ENSG00000135776	brown	0.0983094
ABCG1	ATP-binding cassette, sub-family G (WHITE), member 1	9619	ENSG00000160179	brown	0.0546461
ABHD12	abhydrolase domain containing 12	26090	ENSG00000100997	brown	0.0428356
ABHD13	abhydrolase domain containing 13	84945	ENSG00000139826	brown	0.19369
ABHD2	abhydrolase domain containing 2	11057	ENSG00000140526	brown	0.46458
ABI1	abl-interactor 1	10006	ENSG00000136754	brown	0.806799
ABI3BP	ABI family, member 3 (NESH) binding protein	25890	ENSG00000154175	brown	0.324212
ACAP2	ArfGAP with coiled-coil, ankyrin repeat and PH domains 2	23527	ENSG00000114331	brown	0.96705
ACBD5	acyl-CoA binding domain containing 5	91452	ENSG00000107897	brown	0.0684939
ACOT7	acyl-CoA thioesterase 7	11332	ENSG00000097021	brown	0.0205148
ACOX1	acyl-CoA oxidase 1, palmitoyl	51	ENSG00000161533	brown	0.4743
ACP2	acid phosphatase 2, lysosomal	53	ENSG00000134575	brown	0.248079
ACSL5	acyl-CoA synthetase long-chain family member 5	51703	ENSG00000197142	brown	0.682738
ACSM5	acyl-CoA synthetase medium-chain family member 5	54988	ENSG00000183549	brown	0.235467
ACTR2	ARP2 actin-related protein 2 homolog (yeast)	10097	ENSG00000138071	brown	0.790743
ADAM10	ADAM metallopeptidase domain 10	102	ENSG00000137845	brown	0.360504
ADAM28	ADAM metallopeptidase domain 28	10863	ENSG00000042980	brown	0.226725
ADAMTS5	ADAM metallopeptidase with thrombospondin type 1 motif, 5	11096	ENSG00000154736	brown	0.138126
ADAMTSL4	ADAMTS-like 4	54507	ENSG00000143382	brown	0.54969
ADCK3	aarF domain containing kinase 3	56997	ENSG00000163050	brown	0.110154
ADD1	adducin 1 (alpha)	118	ENSG00000087274	brown	0.334824
ADD3	adducin 3 (gamma)	120	ENSG00000148700	brown	0.369216
ADNP	activity-dependent neuroprotector homeobox	23394	ENSG00000101126	brown	0.0408234
ADNP2	ADNP homeobox 2	22850	ENSG00000101544	brown	0.263463
ADPGK	ADP-dependent glucokinase	83440	ENSG00000159322	brown	0.359506
ADRBK1	adrenergic, beta, receptor kinase 1	156	ENSG00000173020	brown	0.574882
ADRBK2	adrenergic, beta, receptor kinase 2	157	ENSG00000100077	brown	0.484093
AGA	aspartylglucosaminidase	175	ENSG00000038002	brown	0.468646
AGAP4	ArfGAP with GTPase domain, ankyrin repeat and PH domain 4	119016		brown	0.024465
AGFG1	ArfGAP with FG repeats 1	3267	ENSG00000173744	brown	0.0570459
AGO3	argonaute RISC catalytic component 3	192669	ENSG00000126070	brown	0.374313
AGPAT3	1-acylglycerol-3-phosphate O-acyltransferase 3	56894	ENSG00000160216	brown	0.542546
AGPAT5	1-acylglycerol-3-phosphate O-acyltransferase 5	55326	ENSG00000155189	brown	0.307473
AGPS	alkylglycerone phosphate synthase	8540	ENSG00000018510	brown	0.264986
AHR	aryl hydrocarbon receptor	196	ENSG00000106546	brown	0.506464
AIM1	absent in melanoma 1	202	ENSG00000112297	brown	0.542945
AIMP1	aminoacyl tRNA synthetase complex-interacting multifunctional protein 1	9255	ENSG00000164022	brown	0.0381693
AK9	adenylate kinase 9	221264	ENSG00000155085	brown	0.218685
AKAP13	A kinase (PRKA) anchor protein 13	11214	ENSG00000170776	brown	0.467212
AKAP8L	A kinase (PRKA) anchor protein 8-like	26993	ENSG00000011243	brown	0.195163
AKIRIN1	akirin 1	79647	ENSG00000174574	brown	0.707176
AKTIP	AKT interacting protein	64400	ENSG00000166971	brown	0.124321
ALOX5	arachidonate 5-lipoxygenase	240		brown	0.209964
AMPD3	adenosine monophosphate deaminase 3	272	ENSG00000133805	brown	0.424061
ANAPC10	anaphase promoting complex subunit 10	10393	ENSG00000164162	brown	0.0568343
ANAPC5	anaphase promoting complex subunit 5	51433	ENSG00000089053	brown	0.477527
ANGPT1	angiopoietin 1	284	ENSG00000154188	brown	0.153258
ANKRD12	ankyrin repeat domain 12	23253	ENSG00000101745	brown	0.413173
ANKRD32	ankyrin repeat domain 32	84250	ENSG00000133302	brown	0.308788
ANKRD36B	ankyrin repeat domain 36B	57730	ENSG00000196912	brown	0.220066
ANKRD44	ankyrin repeat domain 44	91526	ENSG00000065413	brown	0.185515
ANKS1A	ankyrin repeat and sterile alpha motif domain containing 1A	23294	ENSG00000064999	brown	0.00598796
ANP32A	acidic (leucine-rich) nuclear phosphoprotein 32 family, member A	8125	ENSG00000140350	brown	0.822408
ANP32E	acidic (leucine-rich) nuclear phosphoprotein 32 family, member E	81611	ENSG00000143401	brown	0.627327
ANXA4	annexin A4	307	ENSG00000196975	brown	0.257663
AOAH	acyloxyacyl hydrolase (neutrophil)	313	ENSG00000136250	brown	0.410225
AP1AR	adaptor-related protein complex 1 associated regulatory protein	55435	ENSG00000138660	brown	0.353081
AP1G1	adaptor-related protein complex 1, gamma 1 subunit	164	ENSG00000166747	brown	0.153972
AP1S2	adaptor-related protein complex 1, sigma 2 subunit	8905	ENSG00000182287	brown	0.768069
AP2A1	adaptor-related protein complex 2, alpha 1 subunit	160	ENSG00000196961	brown	0.1253
APH1A	APH1A gamma secretase subunit	51107	ENSG00000117362	brown	0.806347
APH1B	APH1B gamma secretase subunit	83464	ENSG00000138613	brown	0.292999
API5	apoptosis inhibitor 5	8539	ENSG00000166181	brown	0.628735
APOBEC3C	apolipoprotein B mRNA editing enzyme, catalytic polypeptide-like 3C	27350	ENSG00000244509	brown	0.0353279
APOBEC3G	apolipoprotein B mRNA editing enzyme, catalytic polypeptide-like 3G	60489	ENSG00000239713	brown	0.383929
APOOL	apolipoprotein O-like	139322	ENSG00000155008	brown	0.0630189
APPL1	adaptor protein, phosphotyrosine interaction, PH domain and leucine zipper containing 1	26060	ENSG00000157500	brown	0.44072
ARAP1	ArfGAP with RhoGAP domain, ankyrin repeat and PH domain 1	116985	ENSG00000186635	brown	0.018425
ARF6	ADP-ribosylation factor 6	382	ENSG00000165527	brown	0.726192
ARFGEF2	ADP-ribosylation factor guanine nucleotide-exchange factor 2 (brefeldin A-inhibited)	10564	ENSG00000124198	brown	0.182612
ARFIP1	ADP-ribosylation factor interacting protein 1	27236	ENSG00000164144	brown	0.429541
ARGLU1	arginine and glutamate rich 1	55082	ENSG00000134884	brown	0.140069
ARHGAP1	Rho GTPase activating protein 1	392	ENSG00000175220	brown	0.520398
ARHGAP24	Rho GTPase activating protein 24	83478	ENSG00000138639	brown	0.0874066
ARHGAP25	Rho GTPase activating protein 25	9938	ENSG00000163219	brown	0.567519
ARHGAP5	Rho GTPase activating protein 5	394	ENSG00000100852	brown	0.217933
ARHGAP9	Rho GTPase activating protein 9	64333	ENSG00000123329	brown	0.322977
ARHGDIB	Rho GDP dissociation inhibitor (GDI) beta	397	ENSG00000111348	brown	0.64422
ARHGEF7	Rho guanine nucleotide exchange factor (GEF) 7	8874	ENSG00000102606	brown	0.50113
ARID2	AT rich interactive domain 2 (ARID, RFX-like)	196528	ENSG00000189079	brown	0.176949
ARID4A	AT rich interactive domain 4A (RBP1-like)	5926	ENSG00000032219	brown	0.360162
ARID4B	AT rich interactive domain 4B (RBP1-like)	51742	ENSG00000054267	brown	0.358625
ARIH1	ariadne RBR E3 ubiquitin protein ligase 1	25820	ENSG00000166233	brown	0.74755
ARL11	ADP-ribosylation factor-like 11	115761	ENSG00000152213	brown	0.305104
ARL6IP1	ADP-ribosylation factor-like 6 interacting protein 1	23204	ENSG00000170540	brown	0.319647
ARL6IP5	ADP-ribosylation factor-like 6 interacting protein 5	10550	ENSG00000144746	brown	0.632179
ARL6IP6	ADP-ribosylation factor-like 6 interacting protein 6	151188	ENSG00000177917	brown	0.230099
ARL8B	ADP-ribosylation factor-like 8B	55207	ENSG00000134108	brown	0.507746
ARNT	aryl hydrocarbon receptor nuclear translocator	405	ENSG00000143437	brown	0.608886
ARPC4	actin related protein 2/3 complex, subunit 4, 20kDa	10093	ENSG00000241553	brown	0.216728
ARPC5	actin related protein 2/3 complex, subunit 5, 16kDa	10092	ENSG00000162704	brown	0.819372
ARPP19	cAMP-regulated phosphoprotein, 19kDa	10776	ENSG00000128989	brown	0.0799552
ARRB2	arrestin, beta 2	409	ENSG00000141480	brown	0.250061
ASAP1	ArfGAP with SH3 domain, ankyrin repeat and PH domain 1	50807	ENSG00000153317	brown	0.665726
ASAP1-IT1	ASAP1 intronic transcript 1	29065		brown	0.241502
ASB7	ankyrin repeat and SOCS box containing 7	140460	ENSG00000183475	brown	0.0216418
ASCC1	activating signal cointegrator 1 complex subunit 1	51008	ENSG00000138303	brown	0.0976156
ASNA1	arsA arsenite transporter, ATP-binding, homolog 1 (bacterial)	439	ENSG00000198356	brown	0.539956
ASPH	aspartate beta-hydroxylase	444	ENSG00000198363	brown	0.424691
ATF1	activating transcription factor 1	466	ENSG00000123268	brown	0.22288
ATF7	activating transcription factor 7	11016	ENSG00000170653	brown	0.446525
ATG12	autophagy related 12	9140	ENSG00000145782	brown	0.32047
ATG16L2	autophagy related 16-like 2 (S. cerevisiae)	89849	ENSG00000168010	brown	0.587996
ATG3	autophagy related 3	64422	ENSG00000144848	brown	0.0727809
ATG5	autophagy related 5	9474	ENSG00000057663	brown	0.0826726
ATG7	autophagy related 7	10533	ENSG00000197548	brown	0.464516
ATP11A	ATPase, class VI, type 11A	23250	ENSG00000068650	brown	0.0817769
ATP2B1	ATPase, Ca++ transporting, plasma membrane 1	490	ENSG00000070961	brown	0.836105
ATP5C1	ATP synthase, H+ transporting, mitochondrial F1 complex, gamma polypeptide 1	509	ENSG00000165629	brown	0.358716
ATP6V1A	ATPase, H+ transporting, lysosomal 70kDa, V1 subunit A	523	ENSG00000114573	brown	0.856398
ATP6V1C1	ATPase, H+ transporting, lysosomal 42kDa, V1 subunit C1	528	ENSG00000155097	brown	0.474409
ATP6V1H	ATPase, H+ transporting, lysosomal 50/57kDa, V1 subunit H	51606	ENSG00000047249	brown	0.150225
ATP7A	ATPase, Cu++ transporting, alpha polypeptide	538	ENSG00000165240	brown	0.337037
ATXN1L	ataxin 1-like	342371	ENSG00000224470	brown	0.111943
ATXN7	ataxin 7	6314	ENSG00000163635	brown	0.513803
AUH	AU RNA binding protein/enoyl-CoA hydratase	549	ENSG00000148090	brown	0.592881
B2M	beta-2-microglobulin	567		brown	0.842752
B3GNT2	UDP-GlcNAc:betaGal beta-1,3-N-acetylglucosaminyltransferase 2	10678	ENSG00000170340	brown	0.786001
BACH1	BTB and CNC homology 1, basic leucine zipper transcription factor 1	571		brown	0.621592
BAG4	BCL2-associated athanogene 4	9530	ENSG00000156735	brown	0.403095
BAG5	BCL2-associated athanogene 5	9529	ENSG00000166170	brown	0.458785
BATF2	basic leucine zipper transcription factor, ATF-like 2	116071	ENSG00000168062	brown	0.486662
BBIP1	BBSome interacting protein 1	92482	ENSG00000214413	brown	0.311041
BBS4	Bardet-Biedl syndrome 4	585	ENSG00000140463	brown	0.0761234
BBX	bobby sox homolog (Drosophila)	56987	ENSG00000114439	brown	0.651218
BCAP29	B-cell receptor-associated protein 29	55973	ENSG00000075790	brown	0.683323
BCAT1	branched chain amino-acid transaminase 1, cytosolic	586	ENSG00000060982	brown	0.729759
BCL10	B-cell CLL/lymphoma 10	8915	ENSG00000142867	brown	0.427536
BCL2L1	BCL2-like 1	598	ENSG00000171552	brown	0.165389
BCL2L13	BCL2-like 13 (apoptosis facilitator)	23786	ENSG00000099968	brown	0.477003
BCLAF1	BCL2-associated transcription factor 1	9774	ENSG00000029363	brown	0.807461
BDP1	B double prime 1, subunit of RNA polymerase III transcription initiation factor IIIB	55814		brown	0.0918439
BECN1	beclin 1, autophagy related	8678	ENSG00000126581	brown	0.0115439
BET1L	Bet1 golgi vesicular membrane trafficking protein-like	51272	ENSG00000177951	brown	0.109636
BICD1	bicaudal D homolog 1 (Drosophila)	636	ENSG00000151746	brown	0.251154
BICD2	bicaudal D homolog 2 (Drosophila)	23299	ENSG00000185963	brown	0.164034
BID	BH3 interacting domain death agonist	637	ENSG00000015475	brown	0.388474
BIN2	bridging integrator 2	51411	ENSG00000110934	brown	0.530157
BIRC3	baculoviral IAP repeat containing 3	330	ENSG00000023445	brown	0.291485
BMP2K	BMP2 inducible kinase	55589	ENSG00000138756	brown	0.0721458
BPTF	bromodomain PHD finger transcription factor	2186	ENSG00000171634	brown	0.481086
BRD3	bromodomain containing 3	8019	ENSG00000169925	brown	0.748149
BROX	BRO1 domain and CAAX motif containing	148362	ENSG00000162819	brown	0.101373
BST2	bone marrow stromal cell antigen 2	684	ENSG00000130303	brown	0.817312
BTC	betacellulin	685	ENSG00000174808	brown	0.111325
BTF3L4	basic transcription factor 3-like 4	91408	ENSG00000134717	brown	0.533847
BTN2A2	butyrophilin, subfamily 2, member A2	10385	ENSG00000124508	brown	0.077444
C11orf58	chromosome 11 open reading frame 58	10944	ENSG00000110696	brown	0.75086
C12orf4	chromosome 12 open reading frame 4	57102	ENSG00000047621	brown	0.0462712
C12orf76	chromosome 12 open reading frame 76	400073	ENSG00000174456	brown	0.124357
C16orf54	chromosome 16 open reading frame 54	283897	ENSG00000185905	brown	0.370887
C16orf72	chromosome 16 open reading frame 72	29035	ENSG00000182831	brown	0.406334
C1GALT1	core 1 synthase, glycoprotein-N-acetylgalactosamine 3-beta-galactosyltransferase 1	56913	ENSG00000106392	brown	0.196424
C1QA	complement component 1, q subcomponent, A chain	712	ENSG00000173372	brown	0.68831
C1QC	complement component 1, q subcomponent, C chain	714	ENSG00000159189	brown	0.852718
C1S	complement component 1, s subcomponent	716	ENSG00000182326	brown	0.208965
C21orf91	chromosome 21 open reading frame 91	54149	ENSG00000154642	brown	0.490056
C3AR1	complement component 3a receptor 1	719	ENSG00000171860	brown	0.320788
C3orf38	chromosome 3 open reading frame 38	285237	ENSG00000179021	brown	0.515
C5orf22	chromosome 5 open reading frame 22	55322	ENSG00000082213	brown	0.691679
C6orf106	chromosome 6 open reading frame 106	64771	ENSG00000196821	brown	0.518934
C6orf62	chromosome 6 open reading frame 62	81688	ENSG00000112308	brown	0.242804
CAB39	calcium binding protein 39	51719	ENSG00000135932	brown	0.688646
CAB39L	calcium binding protein 39-like	81617	ENSG00000102547	brown	0.112625
CACUL1	CDK2-associated, cullin domain 1	143384	ENSG00000151893	brown	0.121956
CALM1	calmodulin 1 (phosphorylase kinase, delta)	801	ENSG00000198668	brown	0.598533
CALR	calreticulin	811	ENSG00000179218	brown	0.316253
CALU	calumenin	813	ENSG00000128595	brown	0.467955
CAMK1D	calcium/calmodulin-dependent protein kinase ID	57118	ENSG00000183049	brown	0.299494
CAMKK2	calcium/calmodulin-dependent protein kinase kinase 2, beta	10645	ENSG00000110931	brown	0.0994007
CAMSAP1	calmodulin regulated spectrin-associated protein 1	157922	ENSG00000130559	brown	0.138928
CANX	calnexin	821	ENSG00000127022	brown	0.666194
CAPRIN1	cell cycle associated protein 1	4076	ENSG00000135387	brown	0.372897
CAPZA2	capping protein (actin filament) muscle Z-line, alpha 2	830	ENSG00000198898	brown	0.288615
CARD16	caspase recruitment domain family, member 16	114769	ENSG00000204397	brown	0.552238
CARD8-AS1	CARD8 antisense RNA 1	100505812	ENSG00000268001	brown	0.732578
CASP1	caspase 1, apoptosis-related cysteine peptidase	834	ENSG00000137752	brown	0.4064
CASP8	caspase 8, apoptosis-related cysteine peptidase	841	ENSG00000064012	brown	0.0783041
CAST	calpastatin	831	ENSG00000153113	brown	0.901347
CBFB	core-binding factor, beta subunit	865	ENSG00000067955	brown	0.654226
CBL	Cbl proto-oncogene, E3 ubiquitin protein ligase	867	ENSG00000110395	brown	0.359977
CBLB	Cbl proto-oncogene B, E3 ubiquitin protein ligase	868	ENSG00000114423	brown	0.339502
CC2D2A	coiled-coil and C2 domain containing 2A	57545	ENSG00000048342	brown	0.155749
CCAR1	cell division cycle and apoptosis regulator 1	55749	ENSG00000060339	brown	0.0123503
CCDC28A	coiled-coil domain containing 28A	25901	ENSG00000024862	brown	0.194272
CCDC50	coiled-coil domain containing 50	152137	ENSG00000152492	brown	0.644475
CCDC88A	coiled-coil domain containing 88A	55704	ENSG00000115355	brown	0.576829
CCL4	chemokine (C-C motif) ligand 4	6351		brown	0.487401
CCND1	cyclin D1	595	ENSG00000110092	brown	0.0820738
CCNDBP1	cyclin D-type binding-protein 1	23582	ENSG00000166946	brown	0.674515
CCNG2	cyclin G2	901	ENSG00000138764	brown	0.84539
CCNYL1	cyclin Y-like 1	151195	ENSG00000163249	brown	0.378274
CCR1	chemokine (C-C motif) receptor 1	1230	ENSG00000163823	brown	0.653428
CD163	CD163 molecule	9332	ENSG00000177575	brown	0.554996
CD164	CD164 molecule, sialomucin	8763	ENSG00000135535	brown	0.334423
CD200R1	CD200 receptor 1	131450	ENSG00000163606	brown	0.16201
CD2AP	CD2-associated protein	23607	ENSG00000198087	brown	0.291724
CD300A	CD300a molecule	11314	ENSG00000167851	brown	0.0993945
CD37	CD37 molecule	951	ENSG00000104894	brown	0.531436
CD4	CD4 molecule	920	ENSG00000010610	brown	0.116097
CD40	CD40 molecule, TNF receptor superfamily member 5	958	ENSG00000101017	brown	0.177723
CD44	CD44 molecule (Indian blood group)	960	ENSG00000026508	brown	0.56374
CD46	CD46 molecule, complement regulatory protein	4179	ENSG00000117335	brown	0.709109
CD48	CD48 molecule	962	ENSG00000117091	brown	0.395739
CD52	CD52 molecule	1043	ENSG00000169442	brown	0.441534
CD53	CD53 molecule	963	ENSG00000143119	brown	0.681759
CD58	CD58 molecule	965	ENSG00000116815	brown	0.459974
CD69	CD69 molecule	969	ENSG00000110848	brown	0.0592463
CD74	CD74 molecule, major histocompatibility complex, class II invariant chain	972	ENSG00000019582	brown	0.371394
CD84	CD84 molecule	8832	ENSG00000066294	brown	0.56632
CD86	CD86 molecule	942	ENSG00000114013	brown	0.129463
CDC27	cell division cycle 27	996		brown	0.700336
CDC40	cell division cycle 40	51362	ENSG00000168438	brown	0.0689402
CDC42	cell division cycle 42	998	ENSG00000070831	brown	0.026739
CDC42EP3	CDC42 effector protein (Rho GTPase binding) 3	10602	ENSG00000163171	brown	0.113635
CDC42SE2	CDC42 small effector 2	56990	ENSG00000158985	brown	0.388462
CDC5L	cell division cycle 5-like	988	ENSG00000096401	brown	0.552217
CDK12	cyclin-dependent kinase 12	51755	ENSG00000167258	brown	0.338495
CDKN1B	cyclin-dependent kinase inhibitor 1B (p27, Kip1)	1027	ENSG00000111276	brown	0.167616
CDKN2AIP	CDKN2A interacting protein	55602	ENSG00000168564	brown	0.238576
CDV3	CDV3 homolog (mouse)	55573	ENSG00000091527	brown	0.806561
CDYL	chromodomain protein, Y-like	9425	ENSG00000153046	brown	0.102456
CEP350	centrosomal protein 350kDa	9857	ENSG00000135837	brown	0.559448
CEP57	centrosomal protein 57kDa	9702	ENSG00000166037	brown	0.503629
CEP68	centrosomal protein 68kDa	23177	ENSG00000011523	brown	0.34082
CEPT1	choline/ethanolamine phosphotransferase 1	10390	ENSG00000134255	brown	0.306735
CFL1	cofilin 1 (non-muscle)	1072	ENSG00000172757	brown	0.172857
CFLAR	CASP8 and FADD-like apoptosis regulator	8837	ENSG00000003402	brown	0.457632
CFP	complement factor properdin	5199	ENSG00000126759	brown	0.196137
CHD1	chromodomain helicase DNA binding protein 1	1105	ENSG00000153922	brown	0.415917
CHD2	chromodomain helicase DNA binding protein 2	1106		brown	0.350688
CHMP5	charged multivesicular body protein 5	51510	ENSG00000086065	brown	0.396381
CHPT1	choline phosphotransferase 1	56994	ENSG00000111666	brown	0.15982
CHURC1	churchill domain containing 1	91612	ENSG00000258289	brown	0.0694769
CITED2	Cbp/p300-interacting transactivator, with Glu/Asp-rich carboxy-terminal domain, 2	10370	ENSG00000164442	brown	0.329188
CLCN3	chloride channel, voltage-sensitive 3	1182	ENSG00000109572	brown	0.624503
CLEC12A	C-type lectin domain family 12, member A	160364	ENSG00000172322	brown	0.138659
CLEC2B	C-type lectin domain family 2, member B	9976	ENSG00000110852	brown	0.484262
CLEC7A	C-type lectin domain family 7, member A	64581	ENSG00000172243	brown	0.598683
CLIC2	chloride intracellular channel 2	1193	ENSG00000155962	brown	0.473477
CLIC4	chloride intracellular channel 4	25932	ENSG00000169504	brown	0.876389
CLINT1	clathrin interactor 1	9685	ENSG00000113282	brown	0.734377
CLIP1	CAP-GLY domain containing linker protein 1	6249	ENSG00000130779	brown	0.131022
CLMN	calmin (calponin-like, transmembrane)	79789	ENSG00000165959	brown	0.180599
CLN5	ceroid-lipofuscinosis, neuronal 5	1203	ENSG00000102805	brown	0.054286
CMC1	C-x(9)-C motif containing 1	152100	ENSG00000187118	brown	0.211187
CMPK2	cytidine monophosphate (UMP-CMP) kinase 2, mitochondrial	129607	ENSG00000134326	brown	0.776175
CMTM6	CKLF-like MARVEL transmembrane domain containing 6	54918	ENSG00000091317	brown	0.228215
CNBP	CCHC-type zinc finger, nucleic acid binding protein	7555	ENSG00000169714	brown	0.170936
CNEP1R1	CTD nuclear envelope phosphatase 1 regulatory subunit 1	255919	ENSG00000205423	brown	0.404205
CNOT1	CCR4-NOT transcription complex, subunit 1	23019	ENSG00000125107	brown	0.0952738
CNOT6L	CCR4-NOT transcription complex, subunit 6-like	246175	ENSG00000138767	brown	0.342541
CNOT7	CCR4-NOT transcription complex, subunit 7	29883	ENSG00000198791	brown	0.461848
CNTRL	centriolin	11064	ENSG00000119397	brown	0.459515
COA6	cytochrome c oxidase assembly factor 6	388753	ENSG00000168275	brown	0.101477
COCH	cochlin	1690	ENSG00000100473	brown	0.593882
COL4A3BP	collagen, type IV, alpha 3 (Goodpasture antigen) binding protein	10087	ENSG00000113163	brown	0.77548
COL6A1	collagen, type VI, alpha 1	1291	ENSG00000142156	brown	0.35516
COLGALT1	collagen beta(1-O)galactosyltransferase 1	79709	ENSG00000130309	brown	0.46572
COMT	catechol-O-methyltransferase	1312	ENSG00000093010	brown	0.335865
COPA	coatomer protein complex, subunit alpha	1314	ENSG00000122218	brown	0.944896
COPS8	COP9 signalosome subunit 8	10920	ENSG00000198612	brown	0.433918
COQ7	coenzyme Q7 homolog, ubiquinone (yeast)	10229	ENSG00000167186	brown	0.0423496
CORO1A	coronin, actin binding protein, 1A	11151	ENSG00000102879	brown	0.522322
CORO1C	coronin, actin binding protein, 1C	23603	ENSG00000110880	brown	0.218142
COX15	cytochrome c oxidase assembly homolog 15 (yeast)	1355	ENSG00000014919	brown	0.812829
CPD	carboxypeptidase D	1362	ENSG00000108582	brown	0.276766
CPEB2	cytoplasmic polyadenylation element binding protein 2	132864	ENSG00000137449	brown	0.0921656
CPEB3	cytoplasmic polyadenylation element binding protein 3	22849	ENSG00000107864	brown	0.0420552
CPEB4	cytoplasmic polyadenylation element binding protein 4	80315	ENSG00000113742	brown	0.81609
CPED1	cadherin-like and PC-esterase domain containing 1	79974	ENSG00000106034	brown	0.0255367
CPM	carboxypeptidase M	1368	ENSG00000135678	brown	0.275543
CPNE3	copine III	8895	ENSG00000085719	brown	0.269887
CPPED1	calcineurin-like phosphoesterase domain containing 1	55313	ENSG00000103381	brown	0.536467
CREB1	cAMP responsive element binding protein 1	1385	ENSG00000118260	brown	0.721482
CREBL2	cAMP responsive element binding protein-like 2	1389	ENSG00000111269	brown	0.674105
CREBRF	CREB3 regulatory factor	153222	ENSG00000164463	brown	0.199516
CRIM1	cysteine rich transmembrane BMP regulator 1 (chordin-like)	51232		brown	0.390243
CRLF3	cytokine receptor-like factor 3	51379	ENSG00000176390	brown	0.896514
CRTAM	cytotoxic and regulatory T cell molecule	56253	ENSG00000109943	brown	0.678286
CSF2RA	colony stimulating factor 2 receptor, alpha, low-affinity (granulocyte-macrophage)	1438	ENSG00000198223	brown	0.568739
CSGALNACT2	chondroitin sulfate N-acetylgalactosaminyltransferase 2	55454	ENSG00000169826	brown	0.362038
CSNK1A1	casein kinase 1, alpha 1	1452	ENSG00000113712	brown	0.345052
CSNK2A1	casein kinase 2, alpha 1 polypeptide	1457	ENSG00000101266	brown	0.34295
CSPP1	centrosome and spindle pole associated protein 1	79848	ENSG00000104218	brown	0.155659
CTNNA1	catenin (cadherin-associated protein), alpha 1, 102kDa	1495	ENSG00000044115	brown	0.47075
CTSC	cathepsin C	1075	ENSG00000109861	brown	0.417225
CTSH	cathepsin H	1512	ENSG00000103811	brown	0.433006
CTSO	cathepsin O	1519		brown	0.286448
CTSS	cathepsin S	1520	ENSG00000163131	brown	0.560682
CTSZ	cathepsin Z	1522	ENSG00000101160	brown	0.361708
CUL2	cullin 2	8453	ENSG00000108094	brown	0.113735
CUL4B	cullin 4B	8450	ENSG00000158290	brown	0.113847
CUL7	cullin 7	9820	ENSG00000044090	brown	0.108375
CWC25	CWC25 spliceosome-associated protein homolog (S. cerevisiae)	54883		brown	0.0336088
CXCL8	chemokine (C-X-C motif) ligand 8	3576	ENSG00000169429	brown	0.133376
CXCR4	chemokine (C-X-C motif) receptor 4	7852	ENSG00000121966	brown	0.764447
CXorf38	chromosome X open reading frame 38	159013	ENSG00000185753	brown	0.622449
CYB5A	cytochrome b5 type A (microsomal)	1528	ENSG00000166347	brown	0.119205
CYB5B	cytochrome b5 type B (outer mitochondrial membrane)	80777	ENSG00000103018	brown	0.781811
CYB5R3	cytochrome b5 reductase 3	1727	ENSG00000100243	brown	0.152883
CYB5R4	cytochrome b5 reductase 4	51167	ENSG00000065615	brown	0.488728
CYBA	cytochrome b-245, alpha polypeptide	1535	ENSG00000051523	brown	0.654775
CYBB	cytochrome b-245, beta polypeptide	1536	ENSG00000165168	brown	0.779538
CYBRD1	cytochrome b reductase 1	79901	ENSG00000071967	brown	0.574144
CYLD	cylindromatosis (turban tumor syndrome)	1540	ENSG00000083799	brown	0.304274
CYP1B1	cytochrome P450, family 1, subfamily B, polypeptide 1	1545	ENSG00000138061	brown	0.325141
CYP20A1	cytochrome P450, family 20, subfamily A, polypeptide 1	57404	ENSG00000119004	brown	0.377151
CYSLTR1	cysteinyl leukotriene receptor 1	10800	ENSG00000173198	brown	0.392008
CYTIP	cytohesin 1 interacting protein	9595	ENSG00000115165	brown	0.348719
DAAM1	dishevelled associated activator of morphogenesis 1	23002	ENSG00000100592	brown	0.0647583
DAPK1	death-associated protein kinase 1	1612	ENSG00000196730	brown	0.515458
DAPP1	dual adaptor of phosphotyrosine and 3-phosphoinositides	27071	ENSG00000070190	brown	0.537263
DAZAP2	DAZ associated protein 2	9802	ENSG00000183283	brown	0.584861
DBT	dihydrolipoamide branched chain transacylase E2	1629	ENSG00000137992	brown	0.223959
DCAF11	DDB1 and CUL4 associated factor 11	80344	ENSG00000100897	brown	0.507369
DCAF5	DDB1 and CUL4 associated factor 5	8816	ENSG00000139990	brown	0.0711631
DCAF7	DDB1 and CUL4 associated factor 7	10238	ENSG00000136485	brown	0.674101
DCP1A	decapping mRNA 1A	55802	ENSG00000272886	brown	0.129578
DCTN4	dynactin 4 (p62)	51164	ENSG00000132912	brown	0.755853
DCUN1D1	DCN1, defective in cullin neddylation 1, domain containing 1	54165	ENSG00000043093	brown	0.639188
DDAH1	dimethylarginine dimethylaminohydrolase 1	23576	ENSG00000153904	brown	0.259452
DDHD1	DDHD domain containing 1	80821	ENSG00000100523	brown	0.450718
DDR2	discoidin domain receptor tyrosine kinase 2	4921	ENSG00000162733	brown	0.0578002
DDX17	DEAD (Asp-Glu-Ala-Asp) box helicase 17	10521	ENSG00000100201	brown	0.398431
DDX18	DEAD (Asp-Glu-Ala-Asp) box polypeptide 18	8886	ENSG00000088205	brown	0.174469
DDX24	DEAD (Asp-Glu-Ala-Asp) box helicase 24	57062		brown	0.83449
DDX3X	DEAD (Asp-Glu-Ala-Asp) box helicase 3, X-linked	1654	ENSG00000215301	brown	0.490015
DDX42	DEAD (Asp-Glu-Ala-Asp) box helicase 42	11325	ENSG00000198231	brown	0.259368
DDX58	DEAD (Asp-Glu-Ala-Asp) box polypeptide 58	23586	ENSG00000107201	brown	0.198896
DDX60	DEAD (Asp-Glu-Ala-Asp) box polypeptide 60	55601	ENSG00000137628	brown	0.933839
DDX60L	DEAD (Asp-Glu-Ala-Asp) box polypeptide 60-like	91351	ENSG00000181381	brown	0.504469
DEDD	death effector domain containing	9191	ENSG00000158796	brown	0.464238
DEK	DEK proto-oncogene	7913	ENSG00000124795	brown	0.287379
DENND1B	DENN/MADD domain containing 1B	163486	ENSG00000213047	brown	0.64304
DENND5A	DENN/MADD domain containing 5A	23258	ENSG00000184014	brown	0.280769
DENND6B	DENN/MADD domain containing 6B	414918	ENSG00000205593	brown	0.0128062
DENR	density-regulated protein	8562	ENSG00000139726	brown	0.416757
DGCR14	DiGeorge syndrome critical region gene 14	8220	ENSG00000100056	brown	0.0768772
DGKH	diacylglycerol kinase, eta	160851	ENSG00000102780	brown	0.150687
DHX36	DEAH (Asp-Glu-Ala-His) box polypeptide 36	170506	ENSG00000174953	brown	0.83703
DHX9	DEAH (Asp-Glu-Ala-His) box helicase 9	1660	ENSG00000135829	brown	0.32001
DICER1	dicer 1, ribonuclease type III	23405	ENSG00000100697	brown	0.797386
DIP2B	DIP2 disco-interacting protein 2 homolog B (Drosophila)	57609	ENSG00000066084	brown	0.172581
DIP2C	DIP2 disco-interacting protein 2 homolog C (Drosophila)	22982	ENSG00000151240	brown	0.0570171
DIRC2	disrupted in renal carcinoma 2	84925	ENSG00000138463	brown	0.399792
DISC1	disrupted in schizophrenia 1	27185	ENSG00000162946	brown	0.421257
DLC1	DLC1 Rho GTPase activating protein	10395	ENSG00000164741	brown	0.199301
DLD	dihydrolipoamide dehydrogenase	1738	ENSG00000091140	brown	0.346765
DLG1	discs, large homolog 1 (Drosophila)	1739	ENSG00000075711	brown	0.177274
DMXL2	Dmx-like 2	23312	ENSG00000104093	brown	0.686375
DNAJA2	DnaJ (Hsp40) homolog, subfamily A, member 2	10294	ENSG00000069345	brown	0.65728
DNAJB14	DnaJ (Hsp40) homolog, subfamily B, member 14	79982	ENSG00000164031	brown	0.764514
DNAJB4	DnaJ (Hsp40) homolog, subfamily B, member 4	11080	ENSG00000162616	brown	0.133371
DNAJC18	DnaJ (Hsp40) homolog, subfamily C, member 18	202052	ENSG00000170464	brown	0.0112271
DNAJC3	DnaJ (Hsp40) homolog, subfamily C, member 3	5611	ENSG00000102580	brown	0.780606
DNAL1	dynein, axonemal, light chain 1	83544	ENSG00000119661	brown	0.0775352
DNASE1	deoxyribonuclease I	1773	ENSG00000213918	brown	0.00699562
DOCK2	dedicator of cytokinesis 2	1794	ENSG00000134516	brown	0.453684
DOCK5	dedicator of cytokinesis 5	80005	ENSG00000147459	brown	0.4957
DOCK8	dedicator of cytokinesis 8	81704	ENSG00000107099	brown	0.720647
DPH6	diphthamine biosynthesis 6	89978	ENSG00000134146	brown	0.0142641
DPM1	dolichyl-phosphate mannosyltransferase polypeptide 1, catalytic subunit	8813	ENSG00000000419	brown	0.134377
DPY19L4	dpy-19-like 4 (C. elegans)	286148	ENSG00000156162	brown	0.05903
DPY30	dpy-30 homolog (C. elegans)	84661	ENSG00000162961	brown	0.421328
DPYD	dihydropyrimidine dehydrogenase	1806	ENSG00000188641	brown	0.0990089
DR1	down-regulator of transcription 1, TBP-binding (negative cofactor 2)	1810	ENSG00000117505	brown	0.500826
DSC2	desmocollin 2	1824	ENSG00000134755	brown	0.134205
DSCR3	Down syndrome critical region 3	10311	ENSG00000157538	brown	0.554357
DST	dystonin	667	ENSG00000151914	brown	0.0910394
DUSP10	dual specificity phosphatase 10	11221	ENSG00000143507	brown	0.37256
DYNC1H1	dynein, cytoplasmic 1, heavy chain 1	1778	ENSG00000197102	brown	0.455372
EAPP	E2F-associated phosphoprotein	55837	ENSG00000129518	brown	0.0694752
EBAG9	estrogen receptor binding site associated, antigen, 9	9166	ENSG00000147654	brown	0.292363
EBLN3	endogenous Bornavirus-like nucleoprotein 3	100506710		brown	0.360702
ECE1	endothelin converting enzyme 1	1889	ENSG00000117298	brown	0.479301
EFCAB14	EF-hand calcium binding domain 14	9813	ENSG00000159658	brown	0.335612
EFR3A	EFR3 homolog A (S. cerevisiae)	23167	ENSG00000132294	brown	0.19627
EGFR	epidermal growth factor receptor	1956	ENSG00000146648	brown	0.421528
EGLN1	egl-9 family hypoxia-inducible factor 1	54583	ENSG00000135766	brown	0.134019
EGR1	early growth response 1	1958	ENSG00000120738	brown	0.0297663
EHD4	EH-domain containing 4	30844	ENSG00000103966	brown	0.216216
EHMT2	euchromatic histone-lysine N-methyltransferase 2	10919		brown	0.0519894
EIF1AX	eukaryotic translation initiation factor 1A, X-linked	1964	ENSG00000173674	brown	0.282686
EIF3A	eukaryotic translation initiation factor 3, subunit A	8661	ENSG00000107581	brown	0.177312
EIF4E	eukaryotic translation initiation factor 4E	1977	ENSG00000151247	brown	0.562928
EIF4E3	eukaryotic translation initiation factor 4E family member 3	317649	ENSG00000163412	brown	0.257052
EIF5	eukaryotic translation initiation factor 5	1983	ENSG00000100664	brown	0.0149855
ELAVL4	ELAV like neuron-specific RNA binding protein 4	1996	ENSG00000162374	brown	0.202018
ELF1	E74-like factor 1 (ets domain transcription factor)	1997	ENSG00000120690	brown	0.600707
ELL2	elongation factor, RNA polymerase II, 2	22936	ENSG00000118985	brown	0.210488
EMC4	ER membrane protein complex subunit 4	51234	ENSG00000128463	brown	0.492123
EMILIN2	elastin microfibril interfacer 2	84034	ENSG00000132205	brown	0.403215
EMILIN3	elastin microfibril interfacer 3	90187	ENSG00000183798	brown	0.194344
EML4	echinoderm microtubule associated protein like 4	27436	ENSG00000143924	brown	0.661968
ENSA	endosulfine alpha	2029	ENSG00000143420	brown	0.399597
ENTPD4	ectonucleoside triphosphate diphosphohydrolase 4	9583	ENSG00000197217	brown	0.492191
EPB41L2	erythrocyte membrane protein band 4.1-like 2	2037	ENSG00000079819	brown	0.2016
EPB41L3	erythrocyte membrane protein band 4.1-like 3	23136	ENSG00000082397	brown	0.360105
EPRS	glutamyl-prolyl-tRNA synthetase	2058	ENSG00000136628	brown	0.573872
EPS15L1	epidermal growth factor receptor pathway substrate 15-like 1	58513	ENSG00000127527	brown	0.21085
EPSTI1	epithelial stromal interaction 1 (breast)	94240	ENSG00000133106	brown	0.876654
ERBB2IP	erbb2 interacting protein	55914	ENSG00000112851	brown	0.0655524
ERGIC1	endoplasmic reticulum-golgi intermediate compartment (ERGIC) 1	57222	ENSG00000113719	brown	0.0730196
ERICH1	glutamate-rich 1	157697	ENSG00000104714	brown	0.461336
ERLEC1	endoplasmic reticulum lectin 1	27248	ENSG00000068912	brown	0.0228277
ERLIN1	ER lipid raft associated 1	10613	ENSG00000107566	brown	0.597407
ESYT2	extended synaptotagmin-like protein 2	57488	ENSG00000117868	brown	0.335774
ETV3	ets variant 3	2117	ENSG00000117036	brown	0.213273
ETV5	ets variant 5	2119	ENSG00000244405	brown	0.123537
EVI2A	ecotropic viral integration site 2A	2123	ENSG00000126860	brown	0.352252
EVI2B	ecotropic viral integration site 2B	2124	ENSG00000185862	brown	0.701084
EWSR1	EWS RNA-binding protein 1	2130	ENSG00000182944	brown	0.284434
EXOC4	exocyst complex component 4	60412	ENSG00000131558	brown	0.602734
EXOC5	exocyst complex component 5	10640	ENSG00000070367	brown	0.692877
EXOC7	exocyst complex component 7	23265	ENSG00000182473	brown	0.323502
EZR	ezrin	7430	ENSG00000092820	brown	0.62943
F11R	F11 receptor	50848	ENSG00000158769	brown	0.356906
FAM117B	family with sequence similarity 117, member B	150864	ENSG00000138439	brown	0.295371
FAM120AOS	family with sequence similarity 120A opposite strand	158293	ENSG00000188938	brown	0.421738
FAM129A	family with sequence similarity 129, member A	116496	ENSG00000135842	brown	0.493179
FAM175A	family with sequence similarity 175, member A	84142	ENSG00000163322	brown	0.020799
FAM175B	family with sequence similarity 175, member B	23172	ENSG00000165660	brown	0.828782
FAM198B	family with sequence similarity 198, member B	51313	ENSG00000164125	brown	0.498605
FAM204A	family with sequence similarity 204, member A	63877		brown	0.202368
FAM26F	family with sequence similarity 26, member F	441168	ENSG00000188820	brown	0.296537
FAM76A	family with sequence similarity 76, member A	199870	ENSG00000009780	brown	0.718045
FAM78A	family with sequence similarity 78, member A	286336	ENSG00000126882	brown	0.650364
FAM84B	family with sequence similarity 84, member B	157638	ENSG00000168672	brown	0.0101196
FAM91A1	family with sequence similarity 91, member A1	157769	ENSG00000176853	brown	0.218267
FAM96A	family with sequence similarity 96, member A	84191	ENSG00000166797	brown	0.325157
FANCF	Fanconi anemia, complementation group F	2188	ENSG00000183161	brown	0.105862
FAR1	fatty acyl CoA reductase 1	84188	ENSG00000197601	brown	0.17264
FAR2	fatty acyl CoA reductase 2	55711	ENSG00000064763	brown	0.380785
FBXL3	F-box and leucine-rich repeat protein 3	26224	ENSG00000005812	brown	0.162331
FBXL5	F-box and leucine-rich repeat protein 5	26234	ENSG00000118564	brown	0.286437
FBXO28	F-box protein 28	23219	ENSG00000143756	brown	0.321268
FBXO9	F-box protein 9	26268	ENSG00000112146	brown	0.324368
FCGR2B	Fc fragment of IgG, low affinity IIb, receptor (CD32)	2213	ENSG00000072694	brown	0.0743383
FCGR2C	Fc fragment of IgG, low affinity IIc, receptor for (CD32) (gene/pseudogene)	9103	ENSG00000143226	brown	0.425816
FCGR3B	Fc fragment of IgG, low affinity IIIb, receptor (CD16b)	2215	ENSG00000162747	brown	0.182542
FCHO2	FCH domain only 2	115548	ENSG00000157107	brown	0.16896
FEM1B	fem-1 homolog b (C. elegans)	10116	ENSG00000169018	brown	0.200035
FGD2	FYVE, RhoGEF and PH domain containing 2	221472	ENSG00000146192	brown	0.07803
FGD3	FYVE, RhoGEF and PH domain containing 3	89846	ENSG00000127084	brown	0.692855
FGD4	FYVE, RhoGEF and PH domain containing 4	121512	ENSG00000139132	brown	0.0227388
FGD6	FYVE, RhoGEF and PH domain containing 6	55785	ENSG00000180263	brown	0.604185
FGF10	fibroblast growth factor 10	2255	ENSG00000070193	brown	0.520827
FGFR1	fibroblast growth factor receptor 1	2260	ENSG00000077782	brown	0.0766507
FGFR1OP2	FGFR1 oncogene partner 2	26127	ENSG00000111790	brown	0.437993
FGR	FGR proto-oncogene, Src family tyrosine kinase	2268	ENSG00000000938	brown	0.354903
FIG4	FIG4 phosphoinositide 5-phosphatase	9896	ENSG00000112367	brown	0.237764
FKBP15	FK506 binding protein 15, 133kDa	23307	ENSG00000119321	brown	0.399446
FKBP1A	FK506 binding protein 1A, 12kDa	2280	ENSG00000088832	brown	0.279274
FKSG49	FKSG49	400949		brown	0.119914
FLI1	Fli-1 proto-oncogene, ETS transcription factor	2313	ENSG00000151702	brown	0.716658
FLJ35934	FLJ35934	400579	ENSG00000220161	brown	0.0247951
FMNL2	formin-like 2	114793	ENSG00000157827	brown	0.463832
FMO2	flavin containing monooxygenase 2 (non-functional)	2327	ENSG00000094963	brown	0.039769
FN1	fibronectin 1	2335	ENSG00000115414	brown	0.455053
FNBP1	formin binding protein 1	23048	ENSG00000187239	brown	0.70998
FNBP4	formin binding protein 4	23360	ENSG00000109920	brown	0.199473
FNDC3A	fibronectin type III domain containing 3A	22862	ENSG00000102531	brown	0.53399
FNIP1	folliculin interacting protein 1	96459	ENSG00000217128	brown	0.631582
FOLR1	folate receptor 1 (adult)	2348	ENSG00000110195	brown	0.136474
FOPNL	FGFR1OP N-terminal like	123811		brown	0.425314
FOS	FBJ murine osteosarcoma viral oncogene homolog	2353	ENSG00000170345	brown	0.021298
FOXN2	forkhead box N2	3344	ENSG00000170802	brown	0.68484
FOXN3	forkhead box N3	1112	ENSG00000053254	brown	0.0503586
FPGT	fucose-1-phosphate guanylyltransferase	8790	ENSG00000254685	brown	0.126176
FPR3	formyl peptide receptor 3	2359	ENSG00000187474	brown	0.824116
FRMD4A	FERM domain containing 4A	55691	ENSG00000151474	brown	0.207339
FRMD4B	FERM domain containing 4B	23150	ENSG00000114541	brown	0.14686
FTL	ferritin, light polypeptide	2512	ENSG00000087086	brown	0.0296841
FXR1	fragile X mental retardation, autosomal homolog 1	8087	ENSG00000114416	brown	0.335254
FYB	FYN binding protein	2533	ENSG00000082074	brown	0.735434
FYTTD1	forty-two-three domain containing 1	84248	ENSG00000122068	brown	0.554406
FZD7	frizzled class receptor 7	8324	ENSG00000155760	brown	0.10647
G2E3	G2/M-phase specific E3 ubiquitin protein ligase	55632	ENSG00000092140	brown	0.521477
G3BP1	GTPase activating protein (SH3 domain) binding protein 1	10146	ENSG00000145907	brown	0.694665
G3BP2	GTPase activating protein (SH3 domain) binding protein 2	9908	ENSG00000138757	brown	0.489509
GALC	galactosylceramidase	2581	ENSG00000054983	brown	0.184405
GAPVD1	GTPase activating protein and VPS9 domains 1	26130	ENSG00000165219	brown	0.0970153
GART	phosphoribosylglycinamide formyltransferase, phosphoribosylglycinamide synthetase, phosphoribosylaminoimidazole synthetase	2618		brown	0.217551
GAS2L3	growth arrest-specific 2 like 3	283431	ENSG00000139354	brown	0.838923
GAS7	growth arrest-specific 7	8522	ENSG00000007237	brown	0.506727
GATAD1	GATA zinc finger domain containing 1	57798	ENSG00000157259	brown	0.189221
GBP2	guanylate binding protein 2, interferon-inducible	2634	ENSG00000162645	brown	0.478994
GDAP2	ganglioside induced differentiation associated protein 2	54834	ENSG00000196505	brown	0.756923
GFM2	G elongation factor, mitochondrial 2	84340	ENSG00000164347	brown	0.0293296
GFPT1	glutamine--fructose-6-phosphate transaminase 1	2673	ENSG00000198380	brown	0.235511
GGTA1P	glycoprotein, alpha-galactosyltransferase 1 pseudogene	2681	ENSG00000204136	brown	0.135704
GHITM	growth hormone inducible transmembrane protein	27069	ENSG00000165678	brown	0.187657
GIMAP1	GTPase, IMAP family member 1	170575	ENSG00000213203	brown	0.639457
GIMAP2	GTPase, IMAP family member 2	26157	ENSG00000106560	brown	0.616424
GIMAP6	GTPase, IMAP family member 6	474344	ENSG00000133561	brown	0.39567
GIT2	G protein-coupled receptor kinase interacting ArfGAP 2	9815	ENSG00000139436	brown	0.779005
GLG1	golgi glycoprotein 1	2734		brown	0.750756
GLIPR1	GLI pathogenesis-related 1	11010	ENSG00000139278	brown	0.474592
GLRX	glutaredoxin (thioltransferase)	2745	ENSG00000173221	brown	0.118703
GLS	glutaminase	2744	ENSG00000115419	brown	0.565538
GLTSCR1L	GLTSCR1-like	23506	ENSG00000112624	brown	0.0890296
GLUD1	glutamate dehydrogenase 1	2746	ENSG00000148672	brown	0.403938
GLUD2	glutamate dehydrogenase 2	2747	ENSG00000182890	brown	0.783931
GLUL	glutamate-ammonia ligase	2752	ENSG00000135821	brown	0.35504
GM2A	GM2 ganglioside activator	2760	ENSG00000196743	brown	0.486146
GMFG	glia maturation factor, gamma	9535	ENSG00000130755	brown	0.326674
GNA13	guanine nucleotide binding protein (G protein), alpha 13	10672	ENSG00000120063	brown	0.669395
GNAI3	guanine nucleotide binding protein (G protein), alpha inhibiting activity polypeptide 3	2773	ENSG00000065135	brown	0.0968679
GNAQ	guanine nucleotide binding protein (G protein), q polypeptide	2776	ENSG00000156052	brown	0.019595
GNAS	GNAS complex locus	2778	ENSG00000087460	brown	0.642806
GNB1	guanine nucleotide binding protein (G protein), beta polypeptide 1	2782	ENSG00000078369	brown	0.535708
GNB4	guanine nucleotide binding protein (G protein), beta polypeptide 4	59345	ENSG00000114450	brown	0.898787
GNG12	guanine nucleotide binding protein (G protein), gamma 12	55970	ENSG00000172380	brown	0.701018
GNRH1	gonadotropin-releasing hormone 1 (luteinizing-releasing hormone)	2796	ENSG00000147437	brown	0.249293
GNS	glucosamine (N-acetyl)-6-sulfatase	2799	ENSG00000135677	brown	0.833517
GOLGA7	golgin A7	51125	ENSG00000147533	brown	0.500748
GON4L	gon-4-like (C. elegans)	54856	ENSG00000116580	brown	0.210908
GPATCH2L	G patch domain containing 2-like	55668	ENSG00000089916	brown	0.194078
GPBP1L1	GC-rich promoter binding protein 1-like 1	60313	ENSG00000159592	brown	0.156863
GPR132	G protein-coupled receptor 132	29933	ENSG00000183484	brown	0.126926
GPRIN3	GPRIN family member 3	285513	ENSG00000185477	brown	0.0748657
GRB2	growth factor receptor-bound protein 2	2885	ENSG00000177885	brown	0.700767
GRK6	G protein-coupled receptor kinase 6	2870	ENSG00000198055	brown	0.344435
GSE1	Gse1 coiled-coil protein	23199	ENSG00000131149	brown	0.440027
GSN	gelsolin	2934	ENSG00000148180	brown	0.571747
GSTO1	glutathione S-transferase omega 1	9446	ENSG00000148834	brown	0.430202
GTF2B	general transcription factor IIB	2959	ENSG00000137947	brown	0.208373
GTF2F1	general transcription factor IIF, polypeptide 1, 74kDa	2962	ENSG00000125651	brown	0.648004
GTF2I	general transcription factor IIi	2969	ENSG00000263001	brown	0.509282
GULP1	GULP, engulfment adaptor PTB domain containing 1	51454	ENSG00000144366	brown	0.324157
H1F0	H1 histone family, member 0	3005	ENSG00000189060	brown	0.068886
H2AFJ	H2A histone family, member J	55766	ENSG00000246705	brown	0.0393953
H2AFY	H2A histone family, member Y	9555	ENSG00000113648	brown	0.549511
HACD2	3-hydroxyacyl-CoA dehydratase 2	201562	ENSG00000206527	brown	0.273328
HADHA	hydroxyacyl-CoA dehydrogenase/3-ketoacyl-CoA thiolase/enoyl-CoA hydratase (trifunctional protein), alpha subunit	3030	ENSG00000084754	brown	0.417476
HAT1	histone acetyltransferase 1	8520	ENSG00000128708	brown	0.0706878
HAVCR2	hepatitis A virus cellular receptor 2	84868	ENSG00000135077	brown	0.18061
HBP1	HMG-box transcription factor 1	26959	ENSG00000105856	brown	0.277782
HCG18	HLA complex group 18 (non-protein coding)	414777		brown	0.612655
HCRP1	hepatocellular carcinoma-related HCRP1	387535		brown	0.138088
HCST	hematopoietic cell signal transducer	10870	ENSG00000126264	brown	0.108111
HDAC5	histone deacetylase 5	10014	ENSG00000108840	brown	0.0342513
HDAC8	histone deacetylase 8	55869	ENSG00000147099	brown	0.0259602
HERC5	HECT and RLD domain containing E3 ubiquitin protein ligase 5	51191	ENSG00000138646	brown	0.894834
HERC6	HECT and RLD domain containing E3 ubiquitin protein ligase family member 6	55008		brown	0.856724
HERPUD2	HERPUD family member 2	64224	ENSG00000122557	brown	0.315577
HEXA	hexosaminidase A (alpha polypeptide)	3073	ENSG00000213614	brown	0.325201
HHEX	hematopoietically expressed homeobox	3087	ENSG00000152804	brown	0.270717
HIAT1	hippocampus abundant transcript 1	64645	ENSG00000156875	brown	0.549934
HIPK1	homeodomain interacting protein kinase 1	204851	ENSG00000163349	brown	0.727191
HIPK2	homeodomain interacting protein kinase 2	28996	ENSG00000064393	brown	0.443001
HIST3H2A	histone cluster 3, H2a	92815	ENSG00000181218	brown	0.150014
HLA-B	major histocompatibility complex, class I, B	3106		brown	0.55007
HLA-C	major histocompatibility complex, class I, C	3107		brown	0.351722
HLA-DMA	major histocompatibility complex, class II, DM alpha	3108		brown	0.135282
HLA-DMB	major histocompatibility complex, class II, DM beta	3109		brown	0.426331
HLA-DPA1	major histocompatibility complex, class II, DP alpha 1	3113		brown	0.227899
HLA-DPB1	major histocompatibility complex, class II, DP beta 1	3115		brown	0.416031
HLA-DQB1	major histocompatibility complex, class II, DQ beta 1	3119		brown	0.100354
HLA-DQB2	major histocompatibility complex, class II, DQ beta 2	3120		brown	0.033531
HLA-DRA	major histocompatibility complex, class II, DR alpha	3122		brown	0.485222
HLA-E	major histocompatibility complex, class I, E	3133		brown	0.805421
HLA-G	major histocompatibility complex, class I, G	3135		brown	0.618579
HLA-J	major histocompatibility complex, class I, J (pseudogene)	3137		brown	0.350598
HM13	histocompatibility (minor) 13	81502	ENSG00000101294	brown	0.0720618
HMGB1	high mobility group box 1	3146	ENSG00000189403	brown	0.630723
HMGN4	high mobility group nucleosomal binding domain 4	10473	ENSG00000182952	brown	0.118866
HNMT	histamine N-methyltransferase	3176	ENSG00000150540	brown	0.64314
HNRNPD	heterogeneous nuclear ribonucleoprotein D (AU-rich element RNA binding protein 1, 37kDa)	3184	ENSG00000138668	brown	0.513153
HNRNPF	heterogeneous nuclear ribonucleoprotein F	3185	ENSG00000169813	brown	0.240423
HNRNPH1	heterogeneous nuclear ribonucleoprotein H1 (H)	3187	ENSG00000169045	brown	0.385376
HNRNPLL	heterogeneous nuclear ribonucleoprotein L-like	92906	ENSG00000143889	brown	0.425999
HNRNPR	heterogeneous nuclear ribonucleoprotein R	10236	ENSG00000125944	brown	0.344432
HP1BP3	heterochromatin protein 1, binding protein 3	50809	ENSG00000127483	brown	0.503465
HPS5	Hermansky-Pudlak syndrome 5	11234	ENSG00000110756	brown	0.230119
HPSE	heparanase	10855	ENSG00000173083	brown	0.228403
HSBP1	heat shock factor binding protein 1	3281	ENSG00000230989	brown	0.334303
HSD17B8	hydroxysteroid (17-beta) dehydrogenase 8	7923		brown	0.694959
HSP90AB1	heat shock protein 90kDa alpha (cytosolic), class B member 1	3326	ENSG00000096384	brown	0.0792503
ICE2	interactor of little elongation complex ELL subunit 2	79664	ENSG00000128915	brown	0.277337
IDE	insulin-degrading enzyme	3416	ENSG00000119912	brown	0.360492
IDH1	isocitrate dehydrogenase 1 (NADP+), soluble	3417	ENSG00000138413	brown	0.23455
IDS	iduronate 2-sulfatase	3423	ENSG00000010404	brown	0.490388
IFI27	interferon, alpha-inducible protein 27	3429		brown	0.958593
IFI44	interferon-induced protein 44	10561	ENSG00000137965	brown	0.883836
IFI44L	interferon-induced protein 44-like	10964	ENSG00000137959	brown	0.927837
IFI6	interferon, alpha-inducible protein 6	2537	ENSG00000126709	brown	0.658575
IFIH1	interferon induced with helicase C domain 1	64135	ENSG00000115267	brown	0.853982
IFIT1	interferon-induced protein with tetratricopeptide repeats 1	3434	ENSG00000185745	brown	0.806542
IFIT2	interferon-induced protein with tetratricopeptide repeats 2	3433	ENSG00000119922	brown	0.756391
IFIT3	interferon-induced protein with tetratricopeptide repeats 3	3437	ENSG00000119917	brown	0.836605
IFNAR2	interferon (alpha, beta and omega) receptor 2	3455	ENSG00000159110	brown	0.210744
IFNGR1	interferon gamma receptor 1	3459	ENSG00000027697	brown	0.698619
IGF2R	insulin-like growth factor 2 receptor	3482	ENSG00000197081	brown	0.205217
IGFBP5	insulin-like growth factor binding protein 5	3488	ENSG00000115461	brown	0.122807
IGHM	immunoglobulin heavy constant mu	3507		brown	0.0582141
IGJ	immunoglobulin J polypeptide, linker protein for immunoglobulin alpha and mu polypeptides	3512	ENSG00000132465	brown	0.0472915
IGKC	immunoglobulin kappa constant	3514		brown	0.0611581
IGLC1	immunoglobulin lambda constant 1 (Mcg marker)	3537		brown	0.0516777
IGLL3P	immunoglobulin lambda-like polypeptide 3, pseudogene	91353		brown	0.0479404
IGSF6	immunoglobulin superfamily, member 6	10261	ENSG00000140749	brown	0.327994
IKZF1	IKAROS family zinc finger 1 (Ikaros)	10320	ENSG00000185811	brown	0.395402
IL10RA	interleukin 10 receptor, alpha	3587	ENSG00000110324	brown	0.2848
IL13	interleukin 13	3596	ENSG00000169194	brown	0.0415476
IL15	interleukin 15	3600	ENSG00000164136	brown	0.361749
IL16	interleukin 16	3603	ENSG00000172349	brown	0.0982311
IL17RA	interleukin 17 receptor A	23765	ENSG00000177663	brown	0.595336
IL1A	interleukin 1, alpha	3552	ENSG00000115008	brown	0.274487
IL1R1	interleukin 1 receptor, type I	3554	ENSG00000115594	brown	0.224903
IL6R	interleukin 6 receptor	3570	ENSG00000160712	brown	0.282871
IL6ST	interleukin 6 signal transducer	3572	ENSG00000134352	brown	0.635647
IMPA1	inositol(myo)-1(or 4)-monophosphatase 1	3612	ENSG00000133731	brown	0.259522
ING3	inhibitor of growth family, member 3	54556	ENSG00000071243	brown	0.308204
INIP	INTS3 and NABP interacting protein	58493	ENSG00000148153	brown	0.127607
INO80D	INO80 complex subunit D	54891	ENSG00000114933	brown	0.556123
INPP4A	inositol polyphosphate-4-phosphatase, type I, 107kDa	3631	ENSG00000040933	brown	0.109823
INPP5D	inositol polyphosphate-5-phosphatase, 145kDa	3635	ENSG00000168918	brown	0.241428
INSR	insulin receptor	3643	ENSG00000171105	brown	0.0732232
INTS6	integrator complex subunit 6	26512	ENSG00000102786	brown	0.4172
IQGAP1	IQ motif containing GTPase activating protein 1	8826	ENSG00000140575	brown	0.855785
IQGAP2	IQ motif containing GTPase activating protein 2	10788	ENSG00000145703	brown	0.673503
IREB2	iron-responsive element binding protein 2	3658	ENSG00000136381	brown	0.304502
IRF2	interferon regulatory factor 2	3660	ENSG00000168310	brown	0.478073
IRF2BP2	interferon regulatory factor 2 binding protein 2	359948	ENSG00000168264	brown	0.621627
IRF8	interferon regulatory factor 8	3394	ENSG00000140968	brown	0.715988
IRF9	interferon regulatory factor 9	10379		brown	0.617317
ISCA1	iron-sulfur cluster assembly 1	81689	ENSG00000135070	brown	0.0541366
ISCA2	iron-sulfur cluster assembly 2	122961	ENSG00000165898	brown	0.205846
ITCH	itchy E3 ubiquitin protein ligase	83737	ENSG00000078747	brown	0.744238
ITGA6	integrin, alpha 6	3655	ENSG00000091409	brown	0.273528
ITGAM	integrin, alpha M (complement component 3 receptor 3 subunit)	3684	ENSG00000169896	brown	0.202675
ITGB2	integrin, beta 2 (complement component 3 receptor 3 and 4 subunit)	3689	ENSG00000160255	brown	0.514144
ITM2B	integral membrane protein 2B	9445	ENSG00000136156	brown	0.0124652
ITPK1	inositol-tetrakisphosphate 1-kinase	3705		brown	0.129941
ITPKB	inositol-trisphosphate 3-kinase B	3707	ENSG00000143772	brown	0.603481
ITPR1	inositol 1,4,5-trisphosphate receptor, type 1	3708	ENSG00000150995	brown	0.334763
ITPRIPL2	inositol 1,4,5-trisphosphate receptor interacting protein-like 2	162073	ENSG00000205730	brown	0.673144
JAK1	Janus kinase 1	3716	ENSG00000162434	brown	0.58557
JAK2	Janus kinase 2	3717	ENSG00000096968	brown	0.807449
JAZF1	JAZF zinc finger 1	221895	ENSG00000153814	brown	0.398442
JKAMP	JNK1/MAPK8-associated membrane protein	51528	ENSG00000050130	brown	0.0835023
JMJD1C	jumonji domain containing 1C	221037	ENSG00000171988	brown	0.372639
KANSL1	KAT8 regulatory NSL complex subunit 1	284058	ENSG00000120071	brown	0.133784
KAT6B	K(lysine) acetyltransferase 6B	23522	ENSG00000156650	brown	0.266106
KBTBD2	kelch repeat and BTB (POZ) domain containing 2	25948	ENSG00000170852	brown	0.691032
KBTBD4	kelch repeat and BTB (POZ) domain containing 4	55709	ENSG00000123444	brown	0.0300594
KCNE3	potassium channel, voltage gated subfamily E regulatory beta subunit 3	10008	ENSG00000175538	brown	0.216347
KCNK5	potassium channel, two pore domain subfamily K, member 5	8645	ENSG00000164626	brown	0.0200794
KCTD12	potassium channel tetramerization domain containing 12	115207	ENSG00000178695	brown	0.611976
KDM3A	lysine (K)-specific demethylase 3A	55818	ENSG00000115548	brown	0.228172
KDM5A	lysine (K)-specific demethylase 5A	5927	ENSG00000073614	brown	0.398877
KIAA0368	KIAA0368	23392	ENSG00000136813	brown	0.22801
KIAA0907	KIAA0907	22889	ENSG00000132680	brown	0.745386
KIAA1033	KIAA1033	23325	ENSG00000136051	brown	0.875437
KIAA1147	KIAA1147	57189		brown	0.811832
KIAA1551	KIAA1551	55196	ENSG00000174718	brown	0.557304
KIAA2026	KIAA2026	158358	ENSG00000183354	brown	0.268672
KIF2A	kinesin heavy chain member 2A	3796	ENSG00000068796	brown	0.0984794
KIF5B	kinesin family member 5B	3799	ENSG00000170759	brown	0.379047
KLF12	Kruppel-like factor 12	11278	ENSG00000118922	brown	0.262936
KLF2	Kruppel-like factor 2	10365	ENSG00000127528	brown	0.028822
KLF3	Kruppel-like factor 3 (basic)	51274	ENSG00000109787	brown	0.287066
KLF4	Kruppel-like factor 4 (gut)	9314	ENSG00000136826	brown	0.0924738
KLHDC3	kelch domain containing 3	116138	ENSG00000124702	brown	0.249704
KLHL24	kelch-like family member 24	54800	ENSG00000114796	brown	0.660816
KLHL28	kelch-like family member 28	54813	ENSG00000179454	brown	0.301139
KLHL5	kelch-like family member 5	51088	ENSG00000109790	brown	0.101118
KLHL6	kelch-like family member 6	89857	ENSG00000172578	brown	0.0529008
KLHL7	kelch-like family member 7	55975	ENSG00000122550	brown	0.303943
KMO	kynurenine 3-monooxygenase (kynurenine 3-hydroxylase)	8564	ENSG00000117009	brown	0.619558
KMT2C	lysine (K)-specific methyltransferase 2C	58508	ENSG00000055609	brown	0.682574
KPNA3	karyopherin alpha 3 (importin alpha 4)	3839	ENSG00000102753	brown	0.331423
KRAS	Kirsten rat sarcoma viral oncogene homolog	3845	ENSG00000133703	brown	0.359048
KRCC1	lysine-rich coiled-coil 1	51315	ENSG00000172086	brown	0.229573
KYNU	kynureninase	8942	ENSG00000115919	brown	0.414093
LACTB	lactamase, beta	114294	ENSG00000103642	brown	0.556615
LACTB2	lactamase, beta 2	51110	ENSG00000147592	brown	0.75436
LAMA4	laminin, alpha 4	3910	ENSG00000112769	brown	0.0641918
LAMP2	lysosomal-associated membrane protein 2	3920	ENSG00000005893	brown	0.263456
LAP3	leucine aminopeptidase 3	51056	ENSG00000002549	brown	0.489413
LAPTM5	lysosomal protein transmembrane 5	7805	ENSG00000162511	brown	0.548328
LARP4	La ribonucleoprotein domain family, member 4	113251	ENSG00000161813	brown	0.453137
LARP4B	La ribonucleoprotein domain family, member 4B	23185	ENSG00000107929	brown	0.759694
LCOR	ligand dependent nuclear receptor corepressor	84458	ENSG00000196233	brown	0.093548
LCP2	lymphocyte cytosolic protein 2 (SH2 domain containing leukocyte protein of 76kDa)	3937	ENSG00000043462	brown	0.671733
LEMD3	LEM domain containing 3	23592	ENSG00000174106	brown	0.484949
LGALS2	lectin, galactoside-binding, soluble, 2	3957	ENSG00000100079	brown	0.165004
LGALS3	lectin, galactoside-binding, soluble, 3	3958	ENSG00000131981	brown	0.242412
LGALS8	lectin, galactoside-binding, soluble, 8	3964	ENSG00000116977	brown	0.304237
LIFR	leukemia inhibitory factor receptor alpha	3977	ENSG00000113594	brown	0.367228
LILRA1	leukocyte immunoglobulin-like receptor, subfamily A (with TM domain), member 1	11024		brown	0.579263
LILRA2	leukocyte immunoglobulin-like receptor, subfamily A (with TM domain), member 2	11027		brown	0.254076
LILRB4	leukocyte immunoglobulin-like receptor, subfamily B (with TM and ITIM domains), member 4	11006		brown	0.397656
LIMA1	LIM domain and actin binding 1	51474	ENSG00000050405	brown	0.24873
LINC00467	long intergenic non-protein coding RNA 467	84791		brown	0.182893
LINC00657	long intergenic non-protein coding RNA 657	647979	ENSG00000260032	brown	0.552306
LINC00936	long intergenic non-protein coding RNA 936	338758	ENSG00000271614	brown	0.177473
LINC00954	long intergenic non-protein coding RNA 954	400946	ENSG00000228784	brown	0.0304604
LINC01578	long intergenic non-protein coding RNA 1578	100507217	ENSG00000272888	brown	0.567499
LIPA	lipase A, lysosomal acid, cholesterol esterase	3988	ENSG00000107798	brown	0.02591
LITAF	lipopolysaccharide-induced TNF factor	9516	ENSG00000189067	brown	0.0164544
LMAN1	lectin, mannose-binding, 1	3998	ENSG00000074695	brown	0.467694
LMBRD1	LMBR1 domain containing 1	55788	ENSG00000168216	brown	0.214916
LMBRD2	LMBR1 domain containing 2	92255	ENSG00000164187	brown	0.213975
LNPEP	leucyl/cystinyl aminopeptidase	4012	ENSG00000113441	brown	0.384293
LOC100132686	uncharacterized LOC100132686	100132686		brown	0.0393454
LOC100506990	uncharacterized LOC100506990	100506990		brown	0.665146
LOC100996251	uncharacterized LOC100996251	100996251	ENSG00000238198	brown	0.0847525
LOC100996740	uncharacterized LOC100996740	100996740		brown	0.761276
LOC101927027	uncharacterized LOC101927027	101927027	ENSG00000223960	brown	0.881308
LOC101928728	collagen alpha-1(III) chain-like	101928728		brown	0.168604
LOC401320	uncharacterized LOC401320	401320		brown	0.0168975
LPXN	leupaxin	9404	ENSG00000110031	brown	0.299267
LRCH1	leucine-rich repeats and calponin homology (CH) domain containing 1	23143	ENSG00000136141	brown	0.381282
LRIF1	ligand dependent nuclear receptor interacting factor 1	55791	ENSG00000121931	brown	0.226937
LRMP	lymphoid-restricted membrane protein	4033	ENSG00000118308	brown	0.203105
LRRC16A	leucine rich repeat containing 16A	55604	ENSG00000079691	brown	0.218629
LRRC40	leucine rich repeat containing 40	55631	ENSG00000066557	brown	0.255109
LRRFIP2	leucine rich repeat (in FLII) interacting protein 2	9209	ENSG00000093167	brown	0.105144
LSG1	large 60S subunit nuclear export GTPase 1	55341	ENSG00000041802	brown	0.046576
LST1	leukocyte specific transcript 1	7940		brown	0.711258
LTA4H	leukotriene A4 hydrolase	4048	ENSG00000111144	brown	0.0771753
LTN1	listerin E3 ubiquitin protein ligase 1	26046	ENSG00000198862	brown	0.165395
LY6E	lymphocyte antigen 6 complex, locus E	4061		brown	0.449749
LY96	lymphocyte antigen 96	23643	ENSG00000154589	brown	0.504242
LYN	LYN proto-oncogene, Src family tyrosine kinase	4067	ENSG00000254087	brown	0.701154
LYPLA1	lysophospholipase I	10434	ENSG00000120992	brown	0.830461
LYST	lysosomal trafficking regulator	1130	ENSG00000143669	brown	0.652783
LZTFL1	leucine zipper transcription factor-like 1	54585	ENSG00000163818	brown	0.352137
M6PR	mannose-6-phosphate receptor (cation dependent)	4074	ENSG00000003056	brown	0.612632
MAF	v-maf avian musculoaponeurotic fibrosarcoma oncogene homolog	4094	ENSG00000178573	brown	0.852848
MAFB	v-maf avian musculoaponeurotic fibrosarcoma oncogene homolog B	9935	ENSG00000204103	brown	0.346613
MAGT1	magnesium transporter 1	84061	ENSG00000102158	brown	0.317194
MALAT1	metastasis associated lung adenocarcinoma transcript 1 (non-protein coding)	378938	ENSG00000251562	brown	0.865417
MAML2	mastermind-like 2 (Drosophila)	84441	ENSG00000184384	brown	0.602036
MAN1A1	mannosidase, alpha, class 1A, member 1	4121	ENSG00000111885	brown	0.313376
MANEA	mannosidase, endo-alpha	79694	ENSG00000172469	brown	0.0511255
MAP2K5	mitogen-activated protein kinase kinase 5	5607	ENSG00000137764	brown	0.14224
MAP2K6	mitogen-activated protein kinase kinase 6	5608	ENSG00000108984	brown	0.112278
MAP3K1	mitogen-activated protein kinase kinase kinase 1, E3 ubiquitin protein ligase	4214	ENSG00000095015	brown	0.686223
MAP3K2	mitogen-activated protein kinase kinase kinase 2	10746	ENSG00000169967	brown	0.917451
MAP3K7	mitogen-activated protein kinase kinase kinase 7	6885	ENSG00000135341	brown	0.272215
MAP4K5	mitogen-activated protein kinase kinase kinase kinase 5	11183	ENSG00000012983	brown	0.319568
MAPK1	mitogen-activated protein kinase 1	5594	ENSG00000100030	brown	0.737942
MAPK14	mitogen-activated protein kinase 14	1432	ENSG00000112062	brown	0.584764
MAPK3	mitogen-activated protein kinase 3	5595	ENSG00000102882	brown	0.0768983
MAPRE1	microtubule-associated protein, RP/EB family, member 1	22919	ENSG00000101367	brown	0.744299
MARCH1	membrane-associated ring finger (C3HC4) 1, E3 ubiquitin protein ligase	55016	ENSG00000145416	brown	0.399672
MARCH5	membrane-associated ring finger (C3HC4) 5	54708	ENSG00000198060	brown	0.372877
MARCKS	myristoylated alanine-rich protein kinase C substrate	4082	ENSG00000277443	brown	0.645613
MAT2B	methionine adenosyltransferase II, beta	27430	ENSG00000038274	brown	0.906121
MBD1	methyl-CpG binding domain protein 1	4152	ENSG00000141644	brown	0.0882046
MBD2	methyl-CpG binding domain protein 2	8932	ENSG00000134046	brown	0.442496
MBD4	methyl-CpG binding domain protein 4	8930	ENSG00000129071	brown	0.771293
MBD6	methyl-CpG binding domain protein 6	114785	ENSG00000166987	brown	0.209408
MBLAC1	metallo-beta-lactamase domain containing 1	255374	ENSG00000214309	brown	0.0784083
MBNL1	muscleblind-like splicing regulator 1	4154	ENSG00000152601	brown	0.813964
MBNL2	muscleblind-like splicing regulator 2	10150	ENSG00000139793	brown	0.653209
MBP	myelin basic protein	4155	ENSG00000197971	brown	0.24148
MCEE	methylmalonyl CoA epimerase	84693	ENSG00000124370	brown	0.0140615
MCOLN3	mucolipin 3	55283	ENSG00000055732	brown	0.0253277
MDM2	MDM2 proto-oncogene, E3 ubiquitin protein ligase	4193	ENSG00000135679	brown	0.685888
MED1	mediator complex subunit 1	5469	ENSG00000125686	brown	0.578572
MED19	mediator complex subunit 19	219541	ENSG00000156603	brown	0.238535
MED28	mediator complex subunit 28	80306	ENSG00000118579	brown	0.230919
MED30	mediator complex subunit 30	90390	ENSG00000164758	brown	0.282177
MED31	mediator complex subunit 31	51003	ENSG00000108590	brown	0.129295
MEF2C	myocyte enhancer factor 2C	4208	ENSG00000081189	brown	0.865205
MEGF9	multiple EGF-like-domains 9	1955	ENSG00000106780	brown	0.432517
MET	MET proto-oncogene, receptor tyrosine kinase	4233	ENSG00000105976	brown	0.149585
METTL14	methyltransferase like 14	57721	ENSG00000145388	brown	0.555073
MFNG	MFNG O-fucosylpeptide 3-beta-N-acetylglucosaminyltransferase	4242	ENSG00000100060	brown	0.382492
MFSD1	major facilitator superfamily domain containing 1	64747	ENSG00000118855	brown	0.179952
MGA	MGA, MAX dimerization protein	23269	ENSG00000174197	brown	0.351617
MGAT4A	mannosyl (alpha-1,3-)-glycoprotein beta-1,4-N-acetylglucosaminyltransferase, isozyme A	11320	ENSG00000071073	brown	0.461616
MIB1	mindbomb E3 ubiquitin protein ligase 1	57534	ENSG00000101752	brown	0.513388
MICU1	mitochondrial calcium uptake 1	10367	ENSG00000107745	brown	0.358574
MIER3	mesoderm induction early response 1, family member 3	166968	ENSG00000155545	brown	0.021768
MIS18BP1	MIS18 binding protein 1	55320	ENSG00000129534	brown	0.238906
MLX	MLX, MAX dimerization protein	6945	ENSG00000108788	brown	0.790271
MMADHC	methylmalonic aciduria (cobalamin deficiency) cblD type, with homocystinuria	27249	ENSG00000168288	brown	0.0881929
MNDA	myeloid cell nuclear differentiation antigen	4332	ENSG00000163563	brown	0.210874
MOB1A	MOB kinase activator 1A	55233	ENSG00000114978	brown	0.906454
MORF4L1	mortality factor 4 like 1	10933	ENSG00000185787	brown	0.493452
MOSPD1	motile sperm domain containing 1	56180	ENSG00000101928	brown	0.116078
MPC1	mitochondrial pyruvate carrier 1	51660	ENSG00000060762	brown	0.234585
MPP5	membrane protein, palmitoylated 5 (MAGUK p55 subfamily member 5)	64398	ENSG00000072415	brown	0.179926
MPZL1	myelin protein zero-like 1	9019	ENSG00000197965	brown	0.238519
MR1	major histocompatibility complex, class I-related	3140	ENSG00000153029	brown	0.675414
MRPL30	mitochondrial ribosomal protein L30	51263		brown	0.340557
MRPL42	mitochondrial ribosomal protein L42	28977	ENSG00000198015	brown	0.658778
MRPS18A	mitochondrial ribosomal protein S18A	55168	ENSG00000096080	brown	0.102379
MRPS18B	mitochondrial ribosomal protein S18B	28973		brown	0.546542
MRPS18C	mitochondrial ribosomal protein S18C	51023	ENSG00000163319	brown	0.4788
MRPS22	mitochondrial ribosomal protein S22	56945	ENSG00000175110	brown	0.256239
MRPS31	mitochondrial ribosomal protein S31	10240	ENSG00000102738	brown	0.48752
MS4A4A	membrane-spanning 4-domains, subfamily A, member 4A	51338	ENSG00000110079	brown	0.0425406
MS4A6A	membrane-spanning 4-domains, subfamily A, member 6A	64231	ENSG00000110077	brown	0.570436
MS4A7	membrane-spanning 4-domains, subfamily A, member 7	58475	ENSG00000166927	brown	0.850601
MSANTD4	Myb/SANT-like DNA-binding domain containing 4 with coiled-coils	84437	ENSG00000170903	brown	0.449244
MSL2	male-specific lethal 2 homolog (Drosophila)	55167	ENSG00000174579	brown	0.120753
MTF2	metal response element binding transcription factor 2	22823	ENSG00000143033	brown	0.625314
MTHFD2	methylenetetrahydrofolate dehydrogenase (NADP+ dependent) 2, methenyltetrahydrofolate cyclohydrolase	10797	ENSG00000065911	brown	0.133565
MTM1	myotubularin 1	4534	ENSG00000171100	brown	0.159277
MTPAP	mitochondrial poly(A) polymerase	55149	ENSG00000107951	brown	0.632413
MTUS2	microtubule associated tumor suppressor candidate 2	23281	ENSG00000132938	brown	0.00781308
MVB12B	multivesicular body subunit 12B	89853	ENSG00000196814	brown	0.0540389
MX1	MX dynamin-like GTPase 1	4599	ENSG00000157601	brown	0.778353
MXD1	MAX dimerization protein 1	4084	ENSG00000059728	brown	0.0768879
MXI1	MAX interactor 1, dimerization protein	4601	ENSG00000119950	brown	0.706658
MYCBP2	MYC binding protein 2, E3 ubiquitin protein ligase	23077	ENSG00000005810	brown	0.259275
MYO19	myosin XIX	80179		brown	0.413827
N4BP2L1	NEDD4 binding protein 2-like 1	90634	ENSG00000139597	brown	0.36617
NAA50	N(alpha)-acetyltransferase 50, NatE catalytic subunit	80218	ENSG00000121579	brown	0.432759
NADK	NAD kinase	65220	ENSG00000008130	brown	0.39264
NBAS	neuroblastoma amplified sequence	51594	ENSG00000151779	brown	0.148931
NBEAL1	neurobeachin-like 1	65065	ENSG00000144426	brown	0.428776
NBN	nibrin	4683	ENSG00000104320	brown	0.094109
NBR1	neighbor of BRCA1 gene 1	4077	ENSG00000188554	brown	0.0449482
NCEH1	neutral cholesterol ester hydrolase 1	57552	ENSG00000144959	brown	0.0984383
NCF2	neutrophil cytosolic factor 2	4688	ENSG00000116701	brown	0.415509
NCF4	neutrophil cytosolic factor 4, 40kDa	4689	ENSG00000100365	brown	0.361875
NCK1	NCK adaptor protein 1	4690	ENSG00000158092	brown	0.971711
NCOA3	nuclear receptor coactivator 3	8202	ENSG00000124151	brown	0.699391
NCOA4	nuclear receptor coactivator 4	8031	ENSG00000266412	brown	0.438589
NDRG2	NDRG family member 2	57447	ENSG00000165795	brown	0.150002
NDUFA12	NADH dehydrogenase (ubiquinone) 1 alpha subcomplex, 12	55967	ENSG00000184752	brown	0.369808
NDUFA7	NADH dehydrogenase (ubiquinone) 1 alpha subcomplex, 7, 14.5kDa	4701	ENSG00000267855	brown	0.525571
NDUFB8	NADH dehydrogenase (ubiquinone) 1 beta subcomplex, 8, 19kDa	4714	ENSG00000166136	brown	0.404313
NEDD9	neural precursor cell expressed, developmentally down-regulated 9	4739	ENSG00000111859	brown	0.0097073
NEK1	NIMA-related kinase 1	4750	ENSG00000137601	brown	0.413137
NEK7	NIMA-related kinase 7	140609	ENSG00000151414	brown	0.0557871
NFE2L2	nuclear factor, erythroid 2-like 2	4780	ENSG00000116044	brown	0.281916
NFIA	nuclear factor I/A	4774	ENSG00000162599	brown	0.872521
NFKB2	nuclear factor of kappa light polypeptide gene enhancer in B-cells 2 (p49/p100)	4791	ENSG00000077150	brown	0.331572
NFX1	nuclear transcription factor, X-box binding 1	4799	ENSG00000086102	brown	0.159546
NFYA	nuclear transcription factor Y, alpha	4800	ENSG00000001167	brown	0.245497
NFYC	nuclear transcription factor Y, gamma	4802	ENSG00000066136	brown	0.220138
NGDN	neuroguidin, EIF4E binding protein	25983	ENSG00000129460	brown	0.216741
NIPAL3	NIPA-like domain containing 3	57185	ENSG00000001461	brown	0.395377
NKTR	natural killer cell triggering receptor	4820	ENSG00000114857	brown	0.634079
NMI	N-myc (and STAT) interactor	9111	ENSG00000123609	brown	0.692689
NMRK1	nicotinamide riboside kinase 1	54981	ENSG00000106733	brown	0.248551
NMT1	N-myristoyltransferase 1	4836	ENSG00000136448	brown	0.128034
NOL7	nucleolar protein 7, 27kDa	51406	ENSG00000225921	brown	0.178933
NONO	non-POU domain containing, octamer-binding	4841	ENSG00000147140	brown	0.628824
NPC1	Niemann-Pick disease, type C1	4864	ENSG00000141458	brown	0.621391
NPL	N-acetylneuraminate pyruvate lyase (dihydrodipicolinate synthase)	80896	ENSG00000135838	brown	0.11523
NPTN	neuroplastin	27020	ENSG00000156642	brown	0.348649
NR3C1	nuclear receptor subfamily 3, group C, member 1 (glucocorticoid receptor)	2908	ENSG00000113580	brown	0.377677
NRIP1	nuclear receptor interacting protein 1	8204	ENSG00000180530	brown	0.634996
NRP2	neuropilin 2	8828	ENSG00000118257	brown	0.363764
NSFL1C	NSFL1 (p97) cofactor (p47)	55968	ENSG00000088833	brown	0.495563
NSL1	NSL1, MIS12 kinetochore complex component	25936	ENSG00000117697	brown	0.0742135
NSUN3	NOP2/Sun domain family, member 3	63899	ENSG00000178694	brown	0.0227705
NSUN4	NOP2/Sun domain family, member 4	387338	ENSG00000117481	brown	0.0952633
NT5C3A	5'-nucleotidase, cytosolic IIIA	51251	ENSG00000122643	brown	0.105946
NUCKS1	nuclear casein kinase and cyclin-dependent kinase substrate 1	64710	ENSG00000069275	brown	0.512526
NUDT21	nudix (nucleoside diphosphate linked moiety X)-type motif 21	11051	ENSG00000167005	brown	0.307704
NUDT3	nudix (nucleoside diphosphate linked moiety X)-type motif 3	11165	ENSG00000272325	brown	0.430599
NUMA1	nuclear mitotic apparatus protein 1	4926	ENSG00000137497	brown	0.70337
NUP210	nucleoporin 210kDa	23225	ENSG00000132182	brown	0.118041
NUPL1	nucleoporin like 1	9818	ENSG00000139496	brown	0.0428753
NXPE3	neurexophilin and PC-esterase domain family, member 3	91775	ENSG00000144815	brown	0.284877
OAS1	2'-5'-oligoadenylate synthetase 1, 40/46kDa	4938	ENSG00000089127	brown	0.84366
OAS2	2'-5'-oligoadenylate synthetase 2, 69/71kDa	4939	ENSG00000111335	brown	0.396761
OASL	2'-5'-oligoadenylate synthetase-like	8638	ENSG00000135114	brown	0.542743
OGDH	oxoglutarate (alpha-ketoglutarate) dehydrogenase (lipoamide)	4967	ENSG00000105953	brown	0.0852646
OGFRL1	opioid growth factor receptor-like 1	79627	ENSG00000119900	brown	0.448496
OPTN	optineurin	10133	ENSG00000123240	brown	0.0719933
ORC3	origin recognition complex, subunit 3	23595	ENSG00000135336	brown	0.214797
ORMDL1	ORMDL sphingolipid biosynthesis regulator 1	94101	ENSG00000128699	brown	0.83622
OSBP	oxysterol binding protein	5007	ENSG00000110048	brown	0.707313
OSBPL11	oxysterol binding protein-like 11	114885	ENSG00000144909	brown	0.713141
OSBPL3	oxysterol binding protein-like 3	26031	ENSG00000070882	brown	0.0993733
OSBPL8	oxysterol binding protein-like 8	114882	ENSG00000091039	brown	0.432715
OSCAR	osteoclast associated, immunoglobulin-like receptor	126014		brown	0.094644
OSER1	oxidative stress responsive serine-rich 1	51526	ENSG00000132823	brown	0.160731
OSER1-AS1	OSER1 antisense RNA 1 (head to head)	100505783	ENSG00000223891	brown	0.103478
OSGEPL1	O-sialoglycoprotein endopeptidase-like 1	64172	ENSG00000128694	brown	0.106661
OSTF1	osteoclast stimulating factor 1	26578	ENSG00000134996	brown	0.439475
OSTM1	osteopetrosis associated transmembrane protein 1	28962	ENSG00000081087	brown	0.25101
OTUD1	OTU deubiquitinase 1	220213	ENSG00000165312	brown	0.185709
OVGP1	oviductal glycoprotein 1, 120kDa	5016	ENSG00000085465	brown	0.0702379
P2RX7	purinergic receptor P2X, ligand gated ion channel, 7	5027	ENSG00000089041	brown	0.716317
PACSIN2	protein kinase C and casein kinase substrate in neurons 2	11252	ENSG00000100266	brown	0.35229
PAFAH1B1	platelet-activating factor acetylhydrolase 1b, regulatory subunit 1 (45kDa)	5048	ENSG00000007168	brown	0.46936
PAG1	phosphoprotein membrane anchor with glycosphingolipid microdomains 1	55824	ENSG00000076641	brown	0.244888
PAK1	p21 protein (Cdc42/Rac)-activated kinase 1	5058	ENSG00000149269	brown	0.252378
PAK2	p21 protein (Cdc42/Rac)-activated kinase 2	5062	ENSG00000180370	brown	0.0891243
PALB2	partner and localizer of BRCA2	79728	ENSG00000083093	brown	0.0580936
PALMD	palmdelphin	54873	ENSG00000099260	brown	0.144442
PAPD4	PAP associated domain containing 4	167153	ENSG00000164329	brown	0.0692229
PAPOLA	poly(A) polymerase alpha	10914	ENSG00000090060	brown	0.128275
PARP14	poly (ADP-ribose) polymerase family, member 14	54625	ENSG00000173193	brown	0.436555
PARP4	poly (ADP-ribose) polymerase family, member 4	143	ENSG00000102699	brown	0.214168
PARP9	poly (ADP-ribose) polymerase family, member 9	83666	ENSG00000138496	brown	0.59111
PARVG	parvin, gamma	64098	ENSG00000138964	brown	0.293905
PATL1	protein associated with topoisomerase II homolog 1 (yeast)	219988	ENSG00000166889	brown	0.244754
PAXBP1	PAX3 and PAX7 binding protein 1	94104		brown	0.0295256
PBRM1	polybromo 1	55193	ENSG00000163939	brown	0.799817
PBXIP1	pre-B-cell leukemia homeobox interacting protein 1	57326	ENSG00000163346	brown	0.110449
PCBD2	pterin-4 alpha-carbinolamine dehydratase/dimerization cofactor of hepatocyte nuclear factor 1 alpha (TCF1) 2	84105	ENSG00000132570	brown	0.691378
PCBP2	poly(rC) binding protein 2	5094	ENSG00000197111	brown	0.215166
PCGF5	polycomb group ring finger 5	84333	ENSG00000180628	brown	0.398361
PCM1	pericentriolar material 1	5108	ENSG00000078674	brown	0.203929
PCMT1	protein-L-isoaspartate (D-aspartate) O-methyltransferase	5110	ENSG00000120265	brown	0.243028
PCMTD1	protein-L-isoaspartate (D-aspartate) O-methyltransferase domain containing 1	115294	ENSG00000168300	brown	0.177801
PCMTD2	protein-L-isoaspartate (D-aspartate) O-methyltransferase domain containing 2	55251		brown	0.168424
PCNP	PEST proteolytic signal containing nuclear protein	57092	ENSG00000081154	brown	0.643394
PCYOX1	prenylcysteine oxidase 1	51449	ENSG00000116005	brown	0.477306
PDCD10	programmed cell death 10	11235	ENSG00000114209	brown	0.665127
PDE4DIP	phosphodiesterase 4D interacting protein	9659	ENSG00000178104	brown	0.142103
PDE7A	phosphodiesterase 7A	5150	ENSG00000205268	brown	0.132443
PDGFC	platelet derived growth factor C	56034	ENSG00000145431	brown	0.417353
PDGFD	platelet derived growth factor D	80310	ENSG00000170962	brown	0.32788
PDK1	pyruvate dehydrogenase kinase, isozyme 1	5163	ENSG00000152256	brown	0.268159
PDK3	pyruvate dehydrogenase kinase, isozyme 3	5165	ENSG00000067992	brown	0.398093
PDLIM5	PDZ and LIM domain 5	10611	ENSG00000163110	brown	0.519787
PDP1	pyruvate dehyrogenase phosphatase catalytic subunit 1	54704	ENSG00000164951	brown	0.79633
PEG3	paternally expressed 3	5178	ENSG00000198300	brown	0.658298
PEX13	peroxisomal biogenesis factor 13	5194	ENSG00000162928	brown	0.213939
PEX19	peroxisomal biogenesis factor 19	5824	ENSG00000162735	brown	0.0456336
PEX3	peroxisomal biogenesis factor 3	8504	ENSG00000034693	brown	0.262862
PFKFB3	6-phosphofructo-2-kinase/fructose-2,6-biphosphatase 3	5209	ENSG00000170525	brown	0.0130239
PGK1	phosphoglycerate kinase 1	5230	ENSG00000102144	brown	0.158948
PGRMC1	progesterone receptor membrane component 1	10857	ENSG00000101856	brown	0.15192
PHACTR2	phosphatase and actin regulator 2	9749	ENSG00000112419	brown	0.566611
PHAX	phosphorylated adaptor for RNA export	51808	ENSG00000164902	brown	0.00554019
PHF11	PHD finger protein 11	51131	ENSG00000136147	brown	0.274853
PHF3	PHD finger protein 3	23469	ENSG00000118482	brown	0.248165
PIAS1	protein inhibitor of activated STAT, 1	8554	ENSG00000033800	brown	0.83254
PICALM	phosphatidylinositol binding clathrin assembly protein	8301	ENSG00000073921	brown	0.772031
PIK3AP1	phosphoinositide-3-kinase adaptor protein 1	118788	ENSG00000155629	brown	0.815437
PIK3C2A	phosphatidylinositol-4-phosphate 3-kinase, catalytic subunit type 2 alpha	5286	ENSG00000011405	brown	0.65757
PIK3CB	phosphatidylinositol-4,5-bisphosphate 3-kinase, catalytic subunit beta	5291	ENSG00000051382	brown	0.542179
PIK3CD	phosphatidylinositol-4,5-bisphosphate 3-kinase, catalytic subunit delta	5293	ENSG00000171608	brown	0.476453
PIK3CG	phosphatidylinositol-4,5-bisphosphate 3-kinase, catalytic subunit gamma	5294	ENSG00000105851	brown	0.10452
PIK3IP1	phosphoinositide-3-kinase interacting protein 1	113791	ENSG00000100100	brown	0.358599
PIK3R1	phosphoinositide-3-kinase, regulatory subunit 1 (alpha)	5295	ENSG00000145675	brown	0.50074
PIK3R4	phosphoinositide-3-kinase, regulatory subunit 4	30849	ENSG00000196455	brown	0.0408337
PILRA	paired immunoglobin-like type 2 receptor alpha	29992	ENSG00000085514	brown	0.268219
PIN4	peptidylprolyl cis/trans isomerase, NIMA-interacting 4	5303	ENSG00000102309	brown	0.0195192
PIP4K2A	phosphatidylinositol-5-phosphate 4-kinase, type II, alpha	5305	ENSG00000150867	brown	1
PKN2	protein kinase N2	5586	ENSG00000065243	brown	0.248899
PLAGL1	pleiomorphic adenoma gene-like 1	5325	ENSG00000118495	brown	0.106726
PLCB2	phospholipase C, beta 2	5330	ENSG00000137841	brown	0.0326418
PLEC	plectin	5339	ENSG00000178209	brown	0.2025
PLEK	pleckstrin	5341	ENSG00000115956	brown	0.369018
PLEKHB2	pleckstrin homology domain containing, family B (evectins) member 2	55041	ENSG00000115762	brown	0.605948
PLEKHF2	pleckstrin homology domain containing, family F (with FYVE domain) member 2	79666	ENSG00000175895	brown	0.816368
PLSCR1	phospholipid scramblase 1	5359	ENSG00000188313	brown	0.448222
PLXDC2	plexin domain containing 2	84898	ENSG00000120594	brown	0.415202
PNISR	PNN-interacting serine/arginine-rich protein	25957	ENSG00000132424	brown	0.597812
PNPLA8	patatin-like phospholipase domain containing 8	50640	ENSG00000135241	brown	0.359221
PNPT1	polyribonucleotide nucleotidyltransferase 1	87178	ENSG00000138035	brown	0.18082
PNRC1	proline-rich nuclear receptor coactivator 1	10957	ENSG00000146278	brown	0.729381
PNRC2	proline-rich nuclear receptor coactivator 2	55629	ENSG00000189266	brown	0.969569
POC5	POC5 centriolar protein	134359	ENSG00000152359	brown	0.218259
POGK	pogo transposable element with KRAB domain	57645	ENSG00000143157	brown	0.972821
POLDIP3	polymerase (DNA-directed), delta interacting protein 3	84271	ENSG00000100227	brown	0.811382
POLK	polymerase (DNA directed) kappa	51426	ENSG00000122008	brown	0.949337
POLR1D	polymerase (RNA) I polypeptide D, 16kDa	51082	ENSG00000186184	brown	0.312301
POT1	protection of telomeres 1	25913	ENSG00000128513	brown	0.240011
PPCDC	phosphopantothenoylcysteine decarboxylase	60490	ENSG00000138621	brown	0.0773333
PPFIA1	protein tyrosine phosphatase, receptor type, f polypeptide (PTPRF), interacting protein (liprin), alpha 1	8500	ENSG00000131626	brown	0.650796
PPFIBP2	PTPRF interacting protein, binding protein 2 (liprin beta 2)	8495	ENSG00000166387	brown	0.0526402
PPIG	peptidylprolyl isomerase G (cyclophilin G)	9360	ENSG00000138398	brown	0.538982
PPM1A	protein phosphatase, Mg2+/Mn2+ dependent, 1A	5494	ENSG00000100614	brown	0.847378
PPM1K	protein phosphatase, Mg2+/Mn2+ dependent, 1K	152926	ENSG00000163644	brown	0.179775
PPP1CB	protein phosphatase 1, catalytic subunit, beta isozyme	5500	ENSG00000213639	brown	0.557422
PPP1R2	protein phosphatase 1, regulatory (inhibitor) subunit 2	5504	ENSG00000184203	brown	0.410083
PPP2CB	protein phosphatase 2, catalytic subunit, beta isozyme	5516	ENSG00000104695	brown	0.277931
PPP2R5C	protein phosphatase 2, regulatory subunit B', gamma	5527	ENSG00000078304	brown	0.1918
PPP2R5D	protein phosphatase 2, regulatory subunit B', delta	5528	ENSG00000112640	brown	0.14952
PPP3CB-AS1	PPP3CB antisense RNA 1 (head to head)	101929145		brown	0.325323
PPP3R1	protein phosphatase 3, regulatory subunit B, alpha	5534	ENSG00000221823	brown	0.256504
PPT1	palmitoyl-protein thioesterase 1	5538	ENSG00000131238	brown	0.114548
PPTC7	PTC7 protein phosphatase homolog (S. cerevisiae)	160760	ENSG00000196850	brown	0.581634
PQLC3	PQ loop repeat containing 3	130814	ENSG00000162976	brown	0.124109
PRB1	proline-rich protein BstNI subfamily 1	5542		brown	0.105204
PRDX3	peroxiredoxin 3	10935	ENSG00000165672	brown	0.466209
PREX1	phosphatidylinositol-3,4,5-trisphosphate-dependent Rac exchange factor 1	57580	ENSG00000124126	brown	0.379139
PRIM1	primase, DNA, polypeptide 1 (49kDa)	5557	ENSG00000198056	brown	0.223202
PRIM2	primase, DNA, polypeptide 2 (58kDa)	5558	ENSG00000146143	brown	0.217502
PRKAA1	protein kinase, AMP-activated, alpha 1 catalytic subunit	5562	ENSG00000132356	brown	0.185517
PRKACB	protein kinase, cAMP-dependent, catalytic, beta	5567	ENSG00000142875	brown	0.704188
PRKAR1A	protein kinase, cAMP-dependent, regulatory, type I, alpha	5573	ENSG00000108946	brown	0.562841
PRKCB	protein kinase C, beta	5579	ENSG00000166501	brown	0.0592085
PRKCI	protein kinase C, iota	5584	ENSG00000163558	brown	0.741378
PRKD3	protein kinase D3	23683	ENSG00000115825	brown	0.122711
PRNP	prion protein	5621	ENSG00000171867	brown	0.54468
PROSC	proline synthetase co-transcribed homolog (bacterial)	11212	ENSG00000147471	brown	0.0849745
PRPF40A	PRP40 pre-mRNA processing factor 40 homolog A (S. cerevisiae)	55660	ENSG00000196504	brown	0.888297
PSAP	prosaposin	5660	ENSG00000197746	brown	0.218088
PSD3	pleckstrin and Sec7 domain containing 3	23362	ENSG00000156011	brown	0.168845
PSEN1	presenilin 1	5663	ENSG00000080815	brown	0.279631
PSENEN	presenilin enhancer gamma secretase subunit	55851	ENSG00000205155	brown	0.409364
PSMA3	proteasome (prosome, macropain) subunit, alpha type, 3	5684	ENSG00000100567	brown	0.45638
PSMB4	proteasome (prosome, macropain) subunit, beta type, 4	5692	ENSG00000159377	brown	0.560548
PSMC2	proteasome (prosome, macropain) 26S subunit, ATPase, 2	5701	ENSG00000161057	brown	0.693779
PSME1	proteasome (prosome, macropain) activator subunit 1 (PA28 alpha)	5720	ENSG00000092010	brown	0.545285
PTAFR	platelet-activating factor receptor	5724	ENSG00000169403	brown	0.331868
PTGER4	prostaglandin E receptor 4 (subtype EP4)	5734	ENSG00000171522	brown	0.52693
PTGR1	prostaglandin reductase 1	22949	ENSG00000106853	brown	0.292325
PTK2B	protein tyrosine kinase 2 beta	2185	ENSG00000120899	brown	0.735047
PTP4A2	protein tyrosine phosphatase type IVA, member 2	8073	ENSG00000184007	brown	0.639668
PTPRA	protein tyrosine phosphatase, receptor type, A	5786	ENSG00000132670	brown	0.664071
PTPRC	protein tyrosine phosphatase, receptor type, C	5788		brown	0.791231
PUS10	pseudouridylate synthase 10	150962	ENSG00000162927	brown	0.233744
PUS7L	pseudouridylate synthase 7 homolog (S. cerevisiae)-like	83448	ENSG00000129317	brown	0.0326014
PXK	PX domain containing serine/threonine kinase	54899	ENSG00000168297	brown	0.304284
QKI	QKI, KH domain containing, RNA binding	9444	ENSG00000112531	brown	0.627386
QSER1	glutamine and serine rich 1	79832	ENSG00000060749	brown	0.887297
RAB11FIP1	RAB11 family interacting protein 1 (class I)	80223	ENSG00000156675	brown	0.843923
RAB12	RAB12, member RAS oncogene family	201475	ENSG00000206418	brown	0.533652
RAB14	RAB14, member RAS oncogene family	51552	ENSG00000119396	brown	0.30255
RAB18	RAB18, member RAS oncogene family	22931	ENSG00000099246	brown	0.576415
RAB5A	RAB5A, member RAS oncogene family	5868	ENSG00000144566	brown	0.553755
RAB7A	RAB7A, member RAS oncogene family	7879	ENSG00000075785	brown	0.0807104
RAB8B	RAB8B, member RAS oncogene family	51762	ENSG00000166128	brown	0.766329
RAB9A	RAB9A, member RAS oncogene family	9367	ENSG00000123595	brown	0.388867
RABGAP1L	RAB GTPase activating protein 1-like	9910	ENSG00000152061	brown	0.596339
RAC1	ras-related C3 botulinum toxin substrate 1 (rho family, small GTP binding protein Rac1)	5879	ENSG00000136238	brown	0.229388
RAC2	ras-related C3 botulinum toxin substrate 2 (rho family, small GTP binding protein Rac2)	5880	ENSG00000128340	brown	0.249531
RAD21	RAD21 homolog (S. pombe)	5885	ENSG00000164754	brown	0.871974
RAD23A	RAD23 homolog A (S. cerevisiae)	5886	ENSG00000179262	brown	0.144132
RALB	v-ral simian leukemia viral oncogene homolog B	5899	ENSG00000144118	brown	0.64351
RAP1B	RAP1B, member of RAS oncogene family	5908	ENSG00000127314	brown	0.350016
RAP1GDS1	RAP1, GTP-GDP dissociation stimulator 1	5910	ENSG00000138698	brown	0.875612
RAP2B	RAP2B, member of RAS oncogene family	5912	ENSG00000181467	brown	0.611416
RAP2C	RAP2C, member of RAS oncogene family	57826	ENSG00000123728	brown	0.270275
RAPGEF2	Rap guanine nucleotide exchange factor (GEF) 2	9693	ENSG00000109756	brown	0.394017
RARA-AS1	RARA antisense RNA 1	101929693	ENSG00000265666	brown	0.0179695
RARRES3	retinoic acid receptor responder (tazarotene induced) 3	5920	ENSG00000133321	brown	0.271058
RARS2	arginyl-tRNA synthetase 2, mitochondrial	57038	ENSG00000146282	brown	0.137355
RASA2	RAS p21 protein activator 2	5922	ENSG00000155903	brown	0.356709
RASSF3	Ras association (RalGDS/AF-6) domain family member 3	283349		brown	0.72952
RBBP4	retinoblastoma binding protein 4	5928	ENSG00000162521	brown	0.775459
RBCK1	RanBP-type and C3HC4-type zinc finger containing 1	10616	ENSG00000125826	brown	0.252107
RBFOX2	RNA binding protein, fox-1 homolog (C. elegans) 2	23543		brown	0.0732265
RBM12B	RNA binding motif protein 12B	389677	ENSG00000183808	brown	0.338472
RBM17	RNA binding motif protein 17	84991	ENSG00000134453	brown	0.331087
RBM18	RNA binding motif protein 18	92400	ENSG00000119446	brown	0.193318
RBM22	RNA binding motif protein 22	55696	ENSG00000086589	brown	0.629415
RBM27	RNA binding motif protein 27	54439		brown	0.286703
RBM39	RNA binding motif protein 39	9584	ENSG00000131051	brown	0.651652
RBM43	RNA binding motif protein 43	375287	ENSG00000184898	brown	0.741309
RBM47	RNA binding motif protein 47	54502	ENSG00000163694	brown	0.673696
RBM5	RNA binding motif protein 5	10181	ENSG00000003756	brown	0.618041
RBMS3	RNA binding motif, single stranded interacting protein 3	27303	ENSG00000144642	brown	0.43268
RC3H2	ring finger and CCCH-type domains 2	54542	ENSG00000056586	brown	0.287886
RCHY1	ring finger and CHY zinc finger domain containing 1, E3 ubiquitin protein ligase	25898	ENSG00000163743	brown	0.456853
RCSD1	RCSD domain containing 1	92241	ENSG00000198771	brown	0.730418
RDX	radixin	5962	ENSG00000137710	brown	0.659527
RECQL	RecQ helicase-like	5965	ENSG00000004700	brown	0.561421
REEP5	receptor accessory protein 5	7905	ENSG00000129625	brown	0.361055
REL	v-rel avian reticuloendotheliosis viral oncogene homolog	5966	ENSG00000162924	brown	0.504529
REPS1	RALBP1 associated Eps domain containing 1	85021	ENSG00000135597	brown	0.00397478
RFC3	replication factor C (activator 1) 3, 38kDa	5983	ENSG00000133119	brown	0.117104
RFC5	replication factor C (activator 1) 5, 36.5kDa	5985	ENSG00000111445	brown	0.219764
RGS10	regulator of G-protein signaling 10	6001	ENSG00000148908	brown	0.391972
RHEB	Ras homolog enriched in brain	6009	ENSG00000106615	brown	0.173452
RHOA	ras homolog family member A	387	ENSG00000067560	brown	0.510481
RHOQ	ras homolog family member Q	23433	ENSG00000119729	brown	0.866538
RIC1	RAB6A GEF complex partner 1	57589	ENSG00000107036	brown	0.497009
RIF1	replication timing regulatory factor 1	55183	ENSG00000080345	brown	0.554749
RIOK3	RIO kinase 3	8780	ENSG00000101782	brown	0.825167
RIPK1	receptor (TNFRSF)-interacting serine-threonine kinase 1	8737	ENSG00000137275	brown	0.296168
RIPK3	receptor-interacting serine-threonine kinase 3	11035	ENSG00000129465	brown	0.011849
RIT1	Ras-like without CAAX 1	6016	ENSG00000143622	brown	0.302569
RMND5A	required for meiotic nuclear division 5 homolog A (S. cerevisiae)	64795	ENSG00000153561	brown	0.221493
RNASE6	ribonuclease, RNase A family, k6	6039	ENSG00000169413	brown	0.529005
RNASET2	ribonuclease T2	8635	ENSG00000026297	brown	0.0546111
RNF114	ring finger protein 114	55905	ENSG00000124226	brown	0.655169
RNF115	ring finger protein 115	27246	ENSG00000265491	brown	0.309035
RNF13	ring finger protein 13	11342	ENSG00000082996	brown	0.827047
RNF130	ring finger protein 130	55819	ENSG00000113269	brown	0.508003
RNF138	ring finger protein 138, E3 ubiquitin protein ligase	51444	ENSG00000134758	brown	0.408994
RNF14	ring finger protein 14	9604	ENSG00000013561	brown	0.678305
RNF144B	ring finger protein 144B	255488	ENSG00000137393	brown	0.269185
RNF170	ring finger protein 170	81790	ENSG00000120925	brown	0.385807
RNF213	ring finger protein 213	57674	ENSG00000173821	brown	0.812535
RNF38	ring finger protein 38	152006	ENSG00000137075	brown	0.938996
RNPC3	RNA-binding region (RNP1, RRM) containing 3	55599	ENSG00000185946	brown	0.722574
ROCK1	Rho-associated, coiled-coil containing protein kinase 1	6093	ENSG00000067900	brown	0.379567
RPAIN	RPA interacting protein	84268	ENSG00000129197	brown	0.0175614
RPF1	ribosome production factor 1 homolog (S. cerevisiae)	80135	ENSG00000117133	brown	0.0248664
RPRD1A	regulation of nuclear pre-mRNA domain containing 1A	55197	ENSG00000141425	brown	0.0714065
RPS6KA3	ribosomal protein S6 kinase, 90kDa, polypeptide 3	6197	ENSG00000177189	brown	0.651586
RPS6KB1	ribosomal protein S6 kinase, 70kDa, polypeptide 1	6198	ENSG00000108443	brown	0.374687
RRAGD	Ras-related GTP binding D	58528	ENSG00000025039	brown	0.388935
RREB1	ras responsive element binding protein 1	6239	ENSG00000124782	brown	0.0398878
RRM1	ribonucleotide reductase M1	6240	ENSG00000167325	brown	0.088679
RSAD2	radical S-adenosyl methionine domain containing 2	91543	ENSG00000134321	brown	0.914715
RSF1	remodeling and spacing factor 1	51773	ENSG00000048649	brown	0.0703245
RSRC1	arginine/serine-rich coiled-coil 1	51319	ENSG00000174891	brown	0.474188
RTN4	reticulon 4	57142	ENSG00000115310	brown	0.153779
RUFY2	RUN and FYVE domain containing 2	55680	ENSG00000204130	brown	0.0198571
RUFY3	RUN and FYVE domain containing 3	22902		brown	0.58504
RUSC1-AS1	RUSC1 antisense RNA 1	284618		brown	0.171659
S100A9	S100 calcium binding protein A9	6280	ENSG00000163220	brown	0.465475
SAMD9L	sterile alpha motif domain containing 9-like	219285	ENSG00000177409	brown	0.750158
SAMHD1	SAM domain and HD domain 1	25939	ENSG00000101347	brown	0.913553
SAMSN1	SAM domain, SH3 domain and nuclear localization signals 1	64092	ENSG00000155307	brown	0.822874
SAP18	Sin3A-associated protein, 18kDa	10284	ENSG00000150459	brown	0.334839
SAP30	Sin3A-associated protein, 30kDa	8819	ENSG00000164105	brown	0.0333189
SAP30L	SAP30-like	79685	ENSG00000164576	brown	0.240191
SART3	squamous cell carcinoma antigen recognized by T cells 3	9733	ENSG00000075856	brown	0.74402
SAT1	spermidine/spermine N1-acetyltransferase 1	6303	ENSG00000130066	brown	0.785502
SBF2	SET binding factor 2	81846	ENSG00000133812	brown	0.140224
SBNO1	strawberry notch homolog 1 (Drosophila)	55206	ENSG00000139697	brown	0.289841
SCAF11	SR-related CTD-associated factor 11	9169	ENSG00000139218	brown	0.608233
SCAF8	SR-related CTD-associated factor 8	22828	ENSG00000213079	brown	0.543658
SCAMP1	secretory carrier membrane protein 1	9522	ENSG00000085365	brown	0.246948
SCAND2P	SCAN domain containing 2 pseudogene	54581	ENSG00000176700	brown	0.23122
SCARB1	scavenger receptor class B, member 1	949	ENSG00000073060	brown	0.669681
SCARB2	scavenger receptor class B, member 2	950	ENSG00000138760	brown	0.882595
SCOC	short coiled-coil protein	60592	ENSG00000153130	brown	0.407726
SCPEP1	serine carboxypeptidase 1	59342	ENSG00000121064	brown	0.156169
SDC3	syndecan 3	9672	ENSG00000162512	brown	0.0947756
SDCBP	syndecan binding protein (syntenin)	6386	ENSG00000137575	brown	0.374315
SDCCAG8	serologically defined colon cancer antigen 8	10806		brown	0.413304
SDE2	SDE2 telomere maintenance homolog (S. pombe)	163859	ENSG00000143751	brown	0.0611149
SDHAF4	succinate dehydrogenase complex assembly factor 4	135154	ENSG00000154079	brown	0.160398
SDHB	succinate dehydrogenase complex, subunit B, iron sulfur (Ip)	6390	ENSG00000117118	brown	0.224031
SDHD	succinate dehydrogenase complex, subunit D, integral membrane protein	6392	ENSG00000204370	brown	0.519607
SEC14L1	SEC14-like 1 (S. cerevisiae)	6397	ENSG00000129657	brown	0.288293
SEC22B	SEC22 vesicle trafficking protein homolog B (S. cerevisiae) (gene/pseudogene)	9554	ENSG00000265808	brown	0.784758
SEC23A	Sec23 homolog A (S. cerevisiae)	10484	ENSG00000100934	brown	0.207778
SEC23B	Sec23 homolog B (S. cerevisiae)	10483	ENSG00000101310	brown	0.113239
SECISBP2L	SECIS binding protein 2-like	9728	ENSG00000138593	brown	0.759649
SEL1L	sel-1 suppressor of lin-12-like (C. elegans)	6400	ENSG00000071537	brown	0.638454
SELK	selenoprotein K	58515	ENSG00000113811	brown	0.532308
SELPLG	selectin P ligand	6404	ENSG00000110876	brown	0.222386
SELT	selenoprotein T	51714	ENSG00000198843	brown	0.627335
SEMA3C	sema domain, immunoglobulin domain (Ig), short basic domain, secreted, (semaphorin) 3C	10512	ENSG00000075223	brown	0.348633
SEPT11	septin 11	55752	ENSG00000138758	brown	0.193571
SEPT2	septin 2	4735	ENSG00000168385	brown	0.565504
SEPT7	septin 7	989	ENSG00000122545	brown	0.157243
SERBP1	SERPINE1 mRNA binding protein 1	26135	ENSG00000142864	brown	0.556125
SERINC3	serine incorporator 3	10955	ENSG00000132824	brown	0.40004
SERP1	stress-associated endoplasmic reticulum protein 1	27230	ENSG00000120742	brown	0.380639
SERPINB1	serpin peptidase inhibitor, clade B (ovalbumin), member 1	1992	ENSG00000021355	brown	0.140257
SERPINB9	serpin peptidase inhibitor, clade B (ovalbumin), member 9	5272	ENSG00000170542	brown	0.188471
SESTD1	SEC14 and spectrin domains 1	91404	ENSG00000187231	brown	0.375305
SET	SET nuclear proto-oncogene	6418	ENSG00000119335	brown	0.573042
SETX	senataxin	23064	ENSG00000107290	brown	0.419182
SF3B1	splicing factor 3b, subunit 1, 155kDa	23451	ENSG00000115524	brown	0.746756
SFR1	SWI5-dependent recombination repair 1	119392	ENSG00000156384	brown	0.180096
SFT2D1	SFT2 domain containing 1	113402	ENSG00000198818	brown	0.364429
SGK223	homolog of rat pragma of Rnd2	157285	ENSG00000275342	brown	0.117309
SGMS1	sphingomyelin synthase 1	259230	ENSG00000198964	brown	0.264763
SGMS2	sphingomyelin synthase 2	166929	ENSG00000164023	brown	0.0107179
SH3BGRL	SH3 domain binding glutamate-rich protein like	6451	ENSG00000131171	brown	0.353398
SIGLEC1	sialic acid binding Ig-like lectin 1, sialoadhesin	6614	ENSG00000088827	brown	0.107163
SKP1	S-phase kinase-associated protein 1	6500	ENSG00000113558	brown	0.230017
SLA	Src-like-adaptor	6503	ENSG00000155926	brown	0.67255
SLAIN2	SLAIN motif family, member 2	57606	ENSG00000109171	brown	0.22801
SLAMF8	SLAM family member 8	56833	ENSG00000158714	brown	0.129766
SLC11A2	solute carrier family 11 (proton-coupled divalent metal ion transporter), member 2	4891	ENSG00000110911	brown	0.275195
SLC16A6	solute carrier family 16, member 6	9120	ENSG00000108932	brown	0.573203
SLC25A36	solute carrier family 25 (pyrimidine nucleotide carrier), member 36	55186	ENSG00000114120	brown	0.768775
SLC25A37	solute carrier family 25 (mitochondrial iron transporter), member 37	51312	ENSG00000147454	brown	0.699956
SLC25A40	solute carrier family 25, member 40	55972	ENSG00000075303	brown	0.175864
SLC25A46	solute carrier family 25, member 46	91137	ENSG00000164209	brown	0.373305
SLC29A3	solute carrier family 29 (equilibrative nucleoside transporter), member 3	55315	ENSG00000198246	brown	0.308144
SLC2A13	solute carrier family 2 (facilitated glucose transporter), member 13	114134	ENSG00000151229	brown	0.476968
SLC2A5	solute carrier family 2 (facilitated glucose/fructose transporter), member 5	6518	ENSG00000142583	brown	0.176032
SLC35E3	solute carrier family 35, member E3	55508	ENSG00000175782	brown	0.0420203
SLC39A6	solute carrier family 39 (zinc transporter), member 6	25800	ENSG00000141424	brown	0.419412
SLC39A9	solute carrier family 39, member 9	55334	ENSG00000029364	brown	0.086253
SLC7A7	solute carrier family 7 (amino acid transporter light chain, y+L system), member 7	9056	ENSG00000155465	brown	0.207705
SLC8A1	solute carrier family 8 (sodium/calcium exchanger), member 1	6546	ENSG00000183023	brown	0.462326
SLC8B1	solute carrier family 8 (sodium/lithium/calcium exchanger), member B1	80024	ENSG00000089060	brown	0.296329
SLC9A9	solute carrier family 9, subfamily A (NHE9, cation proton antiporter 9), member 9	285195	ENSG00000181804	brown	0.087922
SLCO2B1	solute carrier organic anion transporter family, member 2B1	11309	ENSG00000137491	brown	0.497772
SLFN5	schlafen family member 5	162394	ENSG00000166750	brown	0.656589
SLK	STE20-like kinase	9748	ENSG00000065613	brown	0.0372455
SLMAP	sarcolemma associated protein	7871	ENSG00000163681	brown	0.12651
SLMO2	slowmo homolog 2 (Drosophila)	51012	ENSG00000101166	brown	0.365266
SLN	sarcolipin	6588	ENSG00000170290	brown	0.0792315
SMAD3	SMAD family member 3	4088	ENSG00000166949	brown	0.0502759
SMAD5	SMAD family member 5	4090	ENSG00000113658	brown	0.79176
SMARCA2	SWI/SNF related, matrix associated, actin dependent regulator of chromatin, subfamily a, member 2	6595	ENSG00000080503	brown	0.215567
SMC3	structural maintenance of chromosomes 3	9126	ENSG00000108055	brown	0.654876
SMDT1	single-pass membrane protein with aspartate-rich tail 1	91689		brown	0.165351
SMEK1	SMEK homolog 1, suppressor of mek1 (Dictyostelium)	55671	ENSG00000100796	brown	0.151618
SMEK2	SMEK homolog 2, suppressor of mek1 (Dictyostelium)	57223	ENSG00000275052	brown	0.547527
SMIM14	small integral membrane protein 14	201895	ENSG00000163683	brown	0.818555
SMIM15	small integral membrane protein 15	643155	ENSG00000188725	brown	0.0533565
SMURF2	SMAD specific E3 ubiquitin protein ligase 2	64750	ENSG00000108854	brown	0.271823
SNAP23	synaptosomal-associated protein, 23kDa	8773	ENSG00000092531	brown	0.695955
SNAPC3	small nuclear RNA activating complex, polypeptide 3, 50kDa	6619	ENSG00000164975	brown	0.56657
SNAPIN	SNAP-associated protein	23557	ENSG00000143553	brown	0.352314
SNIP1	Smad nuclear interacting protein 1	79753	ENSG00000163877	brown	0.155992
SNRK	SNF related kinase	54861	ENSG00000163788	brown	0.0242334
SNW1	SNW domain containing 1	22938	ENSG00000100603	brown	0.361893
SNX10	sorting nexin 10	29887	ENSG00000086300	brown	0.575217
SNX11	sorting nexin 11	29916	ENSG00000002919	brown	0.0863841
SNX13	sorting nexin 13	23161	ENSG00000071189	brown	0.456024
SNX15	sorting nexin 15	29907	ENSG00000110025	brown	0.185451
SNX2	sorting nexin 2	6643	ENSG00000205302	brown	0.409008
SNX3	sorting nexin 3	8724	ENSG00000112335	brown	0.342087
SNX6	sorting nexin 6	58533	ENSG00000129515	brown	0.238249
SNX9	sorting nexin 9	51429	ENSG00000130340	brown	0.200849
SOAT1	sterol O-acyltransferase 1	6646	ENSG00000057252	brown	0.392192
SOS2	son of sevenless homolog 2 (Drosophila)	6655	ENSG00000100485	brown	0.438364
SOX5	SRY (sex determining region Y)-box 5	6660	ENSG00000134532	brown	0.621904
SP1	Sp1 transcription factor	6667	ENSG00000185591	brown	0.699792
SP100	SP100 nuclear antigen	6672	ENSG00000067066	brown	0.91332
SP110	SP110 nuclear body protein	3431	ENSG00000135899	brown	0.862902
SPATA13	spermatogenesis associated 13	221178		brown	0.133039
SPCS2	signal peptidase complex subunit 2 homolog (S. cerevisiae)	9789	ENSG00000118363	brown	0.408387
SPCS3	signal peptidase complex subunit 3 homolog (S. cerevisiae)	60559	ENSG00000129128	brown	0.225567
SPEN	spen family transcriptional repressor	23013	ENSG00000065526	brown	0.574798
SPG11	spastic paraplegia 11 (autosomal recessive)	80208	ENSG00000104133	brown	0.482556
SPI1	Spi-1 proto-oncogene	6688	ENSG00000066336	brown	0.269625
SPIN1	spindlin 1	10927	ENSG00000106723	brown	0.79119
SPIRE1	spire-type actin nucleation factor 1	56907	ENSG00000134278	brown	0.0787241
SPPL3	signal peptide peptidase like 3	121665	ENSG00000157837	brown	0.179785
SPTBN1	spectrin, beta, non-erythrocytic 1	6711	ENSG00000115306	brown	0.138201
SQRDL	sulfide quinone reductase-like (yeast)	58472	ENSG00000137767	brown	0.481864
SQSTM1	sequestosome 1	8878	ENSG00000161011	brown	0.0461267
SREK1	splicing regulatory glutamine/lysine-rich protein 1	140890	ENSG00000153914	brown	0.00792709
SRGAP2	SLIT-ROBO Rho GTPase activating protein 2	23380	ENSG00000266028	brown	0.224818
SRGAP2C	SLIT-ROBO Rho GTPase activating protein 2C	653464	ENSG00000171943	brown	0.405808
SRGN	serglycin	5552	ENSG00000122862	brown	0.894094
SRPK2	SRSF protein kinase 2	6733	ENSG00000135250	brown	0.385854
SRPR	signal recognition particle receptor (docking protein)	6734	ENSG00000182934	brown	0.424968
SRRM1	serine/arginine repetitive matrix 1	10250	ENSG00000133226	brown	0.557813
SRSF1	serine/arginine-rich splicing factor 1	6426	ENSG00000136450	brown	0.525817
SRSF10	serine/arginine-rich splicing factor 10	10772	ENSG00000188529	brown	0.350099
SRSF11	serine/arginine-rich splicing factor 11	9295	ENSG00000116754	brown	0.351092
SRSF3	serine/arginine-rich splicing factor 3	6428	ENSG00000112081	brown	0.38164
SRSF7	serine/arginine-rich splicing factor 7	6432	ENSG00000115875	brown	0.568068
SS18	synovial sarcoma translocation, chromosome 18	6760	ENSG00000141380	brown	0.325364
SSH1	slingshot protein phosphatase 1	54434	ENSG00000084112	brown	0.478213
ST8SIA4	ST8 alpha-N-acetyl-neuraminide alpha-2,8-sialyltransferase 4	7903	ENSG00000113532	brown	0.174899
STAC3	SH3 and cysteine rich domain 3	246329	ENSG00000185482	brown	0.127202
STAG2	stromal antigen 2	10735	ENSG00000101972	brown	0.0518141
STAM2	signal transducing adaptor molecule (SH3 domain and ITAM motif) 2	10254	ENSG00000115145	brown	0.218613
STARD5	StAR-related lipid transfer (START) domain containing 5	80765	ENSG00000172345	brown	0.0751069
STAT1	signal transducer and activator of transcription 1, 91kDa	6772	ENSG00000115415	brown	0.690629
STAT5B	signal transducer and activator of transcription 5B	6777	ENSG00000173757	brown	0.0276415
STIM2	stromal interaction molecule 2	57620	ENSG00000109689	brown	0.201359
STIP1	stress-induced phosphoprotein 1	10963	ENSG00000168439	brown	0.0879398
STK10	serine/threonine kinase 10	6793	ENSG00000072786	brown	0.0152233
STK24	serine/threonine kinase 24	8428	ENSG00000102572	brown	0.598587
STK4	serine/threonine kinase 4	6789	ENSG00000101109	brown	0.730964
STX11	syntaxin 11	8676	ENSG00000135604	brown	0.356809
STXBP2	syntaxin binding protein 2	6813	ENSG00000076944	brown	0.328042
SUMO1	small ubiquitin-like modifier 1	7341	ENSG00000116030	brown	0.0390043
SUOX	sulfite oxidase	6821	ENSG00000139531	brown	0.0111976
SUPT16H	suppressor of Ty 16 homolog (S. cerevisiae)	11198	ENSG00000092201	brown	0.882185
SUPT4H1	suppressor of Ty 4 homolog 1 (S. cerevisiae)	6827	ENSG00000213246	brown	0.0797692
SWAP70	SWAP switching B-cell complex 70kDa subunit	23075	ENSG00000133789	brown	0.0750431
SYK	spleen tyrosine kinase	6850	ENSG00000165025	brown	0.446037
SYNCRIP	synaptotagmin binding, cytoplasmic RNA interacting protein	10492	ENSG00000135316	brown	0.561401
SYNPO2	synaptopodin 2	171024	ENSG00000172403	brown	0.240143
SYPL1	synaptophysin-like 1	6856	ENSG00000008282	brown	0.443898
TAB2	TGF-beta activated kinase 1/MAP3K7 binding protein 2	23118		brown	0.451496
TACC1	transforming, acidic coiled-coil containing protein 1	6867	ENSG00000147526	brown	0.465663
TAF1	TAF1 RNA polymerase II, TATA box binding protein (TBP)-associated factor, 250kDa	6872		brown	0.0864543
TAF1B	TATA box binding protein (TBP)-associated factor, RNA polymerase I, B, 63kDa	9014	ENSG00000115750	brown	0.518669
TAGAP	T-cell activation RhoGTPase activating protein	117289	ENSG00000164691	brown	0.699083
TANK	TRAF family member-associated NFKB activator	10010	ENSG00000136560	brown	0.733203
TAOK1	TAO kinase 1	57551	ENSG00000160551	brown	0.77091
TAPBP	TAP binding protein (tapasin)	6892		brown	0.487432
TAPBPL	TAP binding protein-like	55080	ENSG00000139192	brown	0.513512
TBC1D12	TBC1 domain family, member 12	23232	ENSG00000108239	brown	0.153716
TBC1D15	TBC1 domain family, member 15	64786	ENSG00000121749	brown	0.235942
TBCC	tubulin folding cofactor C	6903	ENSG00000124659	brown	0.0119859
TBL1XR1	transducin (beta)-like 1 X-linked receptor 1	79718	ENSG00000177565	brown	0.292648
TBRG1	transforming growth factor beta regulator 1	84897	ENSG00000154144	brown	0.0900442
TCEB3	transcription elongation factor B (SIII), polypeptide 3 (110kDa, elongin A)	6924	ENSG00000011007	brown	0.619683
TCERG1	transcription elongation regulator 1	10915	ENSG00000113649	brown	0.071486
TCF4	transcription factor 4	6925	ENSG00000196628	brown	0.307265
TCF7L2	transcription factor 7-like 2 (T-cell specific, HMG-box)	6934	ENSG00000148737	brown	0.05345
TCN2	transcobalamin II	6948	ENSG00000185339	brown	0.169368
TDRD7	tudor domain containing 7	23424	ENSG00000196116	brown	0.896875
TET3	tet methylcytosine dioxygenase 3	200424	ENSG00000187605	brown	0.371981
TFAM	transcription factor A, mitochondrial	7019	ENSG00000108064	brown	0.892917
TFDP2	transcription factor Dp-2 (E2F dimerization partner 2)	7029		brown	0.362859
TFEC	transcription factor EC	22797	ENSG00000105967	brown	0.587373
TGFBR2	transforming growth factor, beta receptor II (70/80kDa)	7048	ENSG00000163513	brown	0.719645
TGOLN2	trans-golgi network protein 2	10618	ENSG00000152291	brown	0.093768
TGS1	trimethylguanosine synthase 1	96764	ENSG00000137574	brown	0.710801
THEM4	thioesterase superfamily member 4	117145	ENSG00000159445	brown	0.472935
THEMIS2	thymocyte selection associated family member 2	9473	ENSG00000130775	brown	0.137171
THUMPD3	THUMP domain containing 3	25917	ENSG00000134077	brown	0.269259
THUMPD3-AS1	THUMPD3 antisense RNA 1	440944	ENSG00000206573	brown	0.12057
TIA1	TIA1 cytotoxic granule-associated RNA binding protein	7072	ENSG00000116001	brown	0.102277
TIMP3	TIMP metallopeptidase inhibitor 3	7078	ENSG00000100234	brown	0.354919
TIPRL	TOR signaling pathway regulator	261726	ENSG00000143155	brown	0.045415
TLE4	transducin-like enhancer of split 4	7091	ENSG00000106829	brown	0.527712
TLR2	toll-like receptor 2	7097	ENSG00000137462	brown	0.31244
TLR3	toll-like receptor 3	7098	ENSG00000164342	brown	0.459572
TLR7	toll-like receptor 7	51284	ENSG00000196664	brown	0.13833
TLR8	toll-like receptor 8	51311	ENSG00000101916	brown	0.632138
TM9SF2	transmembrane 9 superfamily member 2	9375	ENSG00000125304	brown	0.0482746
TMBIM4	transmembrane BAX inhibitor motif containing 4	51643	ENSG00000155957	brown	0.635611
TMBIM6	transmembrane BAX inhibitor motif containing 6	7009	ENSG00000139644	brown	0.239787
TMCC1	transmembrane and coiled-coil domain family 1	23023	ENSG00000172765	brown	0.312501
TMED2	transmembrane emp24 domain trafficking protein 2	10959	ENSG00000086598	brown	0.63519
TMED4	transmembrane emp24 protein transport domain containing 4	222068	ENSG00000158604	brown	0.690925
TMED5	transmembrane emp24 protein transport domain containing 5	50999	ENSG00000117500	brown	0.154256
TMED8	transmembrane emp24 protein transport domain containing 8	283578	ENSG00000100580	brown	0.857822
TMEM106A	transmembrane protein 106A	113277	ENSG00000184988	brown	0.203291
TMEM123	transmembrane protein 123	114908	ENSG00000152558	brown	0.355573
TMEM128	transmembrane protein 128	85013	ENSG00000132406	brown	0.243811
TMEM184A	transmembrane protein 184A	202915	ENSG00000164855	brown	0.0873149
TMEM19	transmembrane protein 19	55266	ENSG00000139291	brown	0.823894
TMEM245	transmembrane protein 245	23731	ENSG00000106771	brown	0.672748
TMEM259	transmembrane protein 259	91304	ENSG00000182087	brown	0.203635
TMEM33	transmembrane protein 33	55161	ENSG00000109133	brown	0.59906
TMEM37	transmembrane protein 37	140738	ENSG00000171227	brown	0.158672
TMEM41B	transmembrane protein 41B	440026	ENSG00000166471	brown	0.140386
TMEM50B	transmembrane protein 50B	757		brown	0.107743
TMEM70	transmembrane protein 70	54968	ENSG00000175606	brown	0.554964
TMEM9B	TMEM9 domain family, member B	56674	ENSG00000175348	brown	0.39339
TMX1	thioredoxin-related transmembrane protein 1	81542	ENSG00000139921	brown	0.728843
TNFAIP3	tumor necrosis factor, alpha-induced protein 3	7128	ENSG00000118503	brown	0.464294
TNFAIP8	tumor necrosis factor, alpha-induced protein 8	25816	ENSG00000145779	brown	0.693046
TNFRSF21	tumor necrosis factor receptor superfamily, member 21	27242	ENSG00000146072	brown	0.152964
TNFSF13	tumor necrosis factor (ligand) superfamily, member 13	8741	ENSG00000161955	brown	0.101925
TNFSF13B	tumor necrosis factor (ligand) superfamily, member 13b	10673	ENSG00000102524	brown	0.781279
TNKS2	tankyrase, TRF1-interacting ankyrin-related ADP-ribose polymerase 2	80351	ENSG00000107854	brown	0.88166
TNPO1	transportin 1	3842	ENSG00000083312	brown	0.517555
TNRC6B	trinucleotide repeat containing 6B	23112	ENSG00000100354	brown	0.416602
TOB1	transducer of ERBB2, 1	10140	ENSG00000141232	brown	0.775118
TOMM22	translocase of outer mitochondrial membrane 22 homolog (yeast)	56993	ENSG00000100216	brown	0.063502
TOR1AIP1	torsin A interacting protein 1	26092	ENSG00000143337	brown	0.841085
TOX4	TOX high mobility group box family member 4	9878	ENSG00000092203	brown	0.475436
TPD52	tumor protein D52	7163	ENSG00000076554	brown	0.101431
TPP1	tripeptidyl peptidase I	1200	ENSG00000166340	brown	0.309247
TPR	translocated promoter region, nuclear basket protein	7175	ENSG00000047410	brown	0.839345
TPRKB	TP53RK binding protein	51002	ENSG00000144034	brown	0.157201
TRAK1	trafficking protein, kinesin binding 1	22906	ENSG00000182606	brown	0.406878
TRAM1	translocation associated membrane protein 1	23471	ENSG00000067167	brown	0.773711
TRAPPC6A	trafficking protein particle complex 6A	79090	ENSG00000007255	brown	0.00512493
TRG-AS1	T cell receptor gamma locus antisense RNA 1	100506776		brown	0.538579
TRIB1	tribbles pseudokinase 1	10221	ENSG00000173334	brown	0.125112
TRIM14	tripartite motif containing 14	9830	ENSG00000106785	brown	0.753433
TRIM22	tripartite motif containing 22	10346	ENSG00000132274	brown	0.8285
TRIM23	tripartite motif containing 23	373	ENSG00000113595	brown	0.63695
TRIM38	tripartite motif containing 38	10475	ENSG00000112343	brown	0.504114
TRMT11	tRNA methyltransferase 11 homolog (S. cerevisiae)	60487	ENSG00000066651	brown	0.00346176
TRPS1	trichorhinophalangeal syndrome I	7227	ENSG00000104447	brown	0.845783
TRPV2	transient receptor potential cation channel, subfamily V, member 2	51393	ENSG00000187688	brown	0.422759
TTC37	tetratricopeptide repeat domain 37	9652	ENSG00000198677	brown	0.781077
TWF1	twinfilin actin-binding protein 1	5756		brown	0.836453
TXNIP	thioredoxin interacting protein	10628	ENSG00000265972	brown	0.741849
U2SURP	U2 snRNP-associated SURP domain containing	23350	ENSG00000163714	brown	0.521395
UBA6	ubiquitin-like modifier activating enzyme 6	55236	ENSG00000033178	brown	0.584029
UBB	ubiquitin B	7314	ENSG00000170315	brown	0.198537
UBC	ubiquitin C	7316	ENSG00000150991	brown	0.805965
UBE2B	ubiquitin-conjugating enzyme E2B	7320	ENSG00000119048	brown	0.464029
UBE2D1	ubiquitin-conjugating enzyme E2D 1	7321	ENSG00000072401	brown	0.249651
UBE2D3	ubiquitin-conjugating enzyme E2D 3	7323	ENSG00000109332	brown	0.884879
UBE2H	ubiquitin-conjugating enzyme E2H	7328	ENSG00000186591	brown	0.88377
UBE2K	ubiquitin-conjugating enzyme E2K	3093	ENSG00000078140	brown	0.41113
UBE2N	ubiquitin-conjugating enzyme E2N	7334	ENSG00000177889	brown	0.604909
UBE2W	ubiquitin-conjugating enzyme E2W (putative)	55284	ENSG00000104343	brown	0.466714
UBE3C	ubiquitin protein ligase E3C	9690	ENSG00000009335	brown	0.16607
UBR2	ubiquitin protein ligase E3 component n-recognin 2	23304	ENSG00000024048	brown	0.378738
UBXN11	UBX domain protein 11	91544	ENSG00000158062	brown	0.0610782
UBXN4	UBX domain protein 4	23190	ENSG00000144224	brown	0.540485
UBXN6	UBX domain protein 6	80700	ENSG00000167671	brown	0.505285
UBXN7	UBX domain protein 7	26043	ENSG00000163960	brown	0.377713
UCHL5	ubiquitin carboxyl-terminal hydrolase L5	51377	ENSG00000116750	brown	0.675222
UCP2	uncoupling protein 2 (mitochondrial, proton carrier)	7351	ENSG00000175567	brown	0.613316
UFL1	UFM1-specific ligase 1	23376	ENSG00000014123	brown	0.779374
UFM1	ubiquitin-fold modifier 1	51569	ENSG00000120686	brown	0.632596
UGGT2	UDP-glucose glycoprotein glucosyltransferase 2	55757	ENSG00000102595	brown	0.0869759
UHMK1	U2AF homology motif (UHM) kinase 1	127933	ENSG00000152332	brown	0.929548
ULK4	unc-51 like kinase 4	54986	ENSG00000168038	brown	0.419925
UNC93B1	unc-93 homolog B1 (C. elegans)	81622	ENSG00000110057	brown	0.59865
UQCR10	ubiquinol-cytochrome c reductase, complex III subunit X	29796	ENSG00000184076	brown	0.0128811
USO1	USO1 vesicle transport factor	8615	ENSG00000138768	brown	0.452313
USP1	ubiquitin specific peptidase 1	7398	ENSG00000162607	brown	0.059636
USP16	ubiquitin specific peptidase 16	10600	ENSG00000156256	brown	0.55291
USP30	ubiquitin specific peptidase 30	84749	ENSG00000135093	brown	0.386609
USP33	ubiquitin specific peptidase 33	23032	ENSG00000077254	brown	0.483157
USP4	ubiquitin specific peptidase 4 (proto-oncogene)	7375	ENSG00000114316	brown	0.0962802
USP47	ubiquitin specific peptidase 47	55031	ENSG00000170242	brown	0.254293
USP9X	ubiquitin specific peptidase 9, X-linked	8239	ENSG00000124486	brown	0.423758
UTP23	UTP23, small subunit (SSU) processome component, homolog (yeast)	84294	ENSG00000147679	brown	0.318123
UTRN	utrophin	7402	ENSG00000152818	brown	0.58279
UVRAG	UV radiation resistance associated	7405	ENSG00000198382	brown	0.306219
VAMP3	vesicle-associated membrane protein 3	9341	ENSG00000049245	brown	0.465021
VAMP8	vesicle-associated membrane protein 8	8673	ENSG00000118640	brown	0.573828
VARS	valyl-tRNA synthetase	7407		brown	0.109378
VEGFA	vascular endothelial growth factor A	7422	ENSG00000112715	brown	0.0156525
VIPAS39	VPS33B interacting protein, apical-basolateral polarity regulator, spe-39 homolog	63894	ENSG00000151445	brown	0.138217
VPS13B	vacuolar protein sorting 13 homolog B (yeast)	157680	ENSG00000132549	brown	0.369623
VPS29	vacuolar protein sorting 29 homolog (S. cerevisiae)	51699	ENSG00000111237	brown	0.713432
VPS8	vacuolar protein sorting 8 homolog (S. cerevisiae)	23355	ENSG00000156931	brown	0.291404
VTA1	vesicle (multivesicular body) trafficking 1	51534	ENSG00000009844	brown	0.408646
VTI1A	vesicle transport through interaction with t-SNAREs 1A	143187	ENSG00000151532	brown	0.173981
VTI1B	vesicle transport through interaction with t-SNAREs 1B	10490	ENSG00000100568	brown	0.0205436
WAC	WW domain containing adaptor with coiled-coil	51322	ENSG00000095787	brown	0.430687
WAPAL	wings apart-like homolog (Drosophila)	23063	ENSG00000062650	brown	0.575859
WBP11	WW domain binding protein 11	51729	ENSG00000084463	brown	0.52487
WDFY2	WD repeat and FYVE domain containing 2	115825	ENSG00000139668	brown	0.0968277
WDFY3	WD repeat and FYVE domain containing 3	23001	ENSG00000163625	brown	0.657701
WDR1	WD repeat domain 1	9948	ENSG00000071127	brown	0.270595
WDR48	WD repeat domain 48	57599	ENSG00000114742	brown	0.429869
WDR61	WD repeat domain 61	80349	ENSG00000140395	brown	0.138128
WIPF1	WAS/WASL interacting protein family, member 1	7456	ENSG00000115935	brown	0.491415
WNK1	WNK lysine deficient protein kinase 1	65125	ENSG00000060237	brown	0.515191
WSB1	WD repeat and SOCS box containing 1	26118	ENSG00000109046	brown	0.35604
WTAP	Wilms tumor 1 associated protein	9589	ENSG00000146457	brown	0.663408
WWP1	WW domain containing E3 ubiquitin protein ligase 1	11059	ENSG00000123124	brown	0.591685
XAF1	XIAP associated factor 1	54739	ENSG00000132530	brown	0.975467
XIST	X inactive specific transcript (non-protein coding)	7503	ENSG00000229807	brown	0.533417
XPO7	exportin 7	23039	ENSG00000130227	brown	0.47566
XRN1	5'-3' exoribonuclease 1	54464	ENSG00000114127	brown	0.183371
YBX1	Y box binding protein 1	4904	ENSG00000065978	brown	0.115188
YLPM1	YLP motif containing 1	56252	ENSG00000119596	brown	0.278143
YME1L1	YME1-like 1 ATPase	10730	ENSG00000136758	brown	0.335107
YPEL2	yippee-like 2 (Drosophila)	388403	ENSG00000175155	brown	0.497226
YTHDF3	YTH N(6)-methyladenosine RNA binding protein 3	253943	ENSG00000185728	brown	0.535122
YWHAE	tyrosine 3-monooxygenase/tryptophan 5-monooxygenase activation protein, epsilon	7531		brown	0.628274
YWHAZ	tyrosine 3-monooxygenase/tryptophan 5-monooxygenase activation protein, zeta	7534	ENSG00000164924	brown	0.518857
YY1	YY1 transcription factor	7528	ENSG00000100811	brown	0.318311
ZADH2	zinc binding alcohol dehydrogenase domain containing 2	284273	ENSG00000180011	brown	0.510698
ZAK	sterile alpha motif and leucine zipper containing kinase AZK	51776	ENSG00000091436	brown	0.0231762
ZBTB20	zinc finger and BTB domain containing 20	26137		brown	0.35623
ZBTB38	zinc finger and BTB domain containing 38	253461	ENSG00000177311	brown	0.701308
ZC3H12D	zinc finger CCCH-type containing 12D	340152	ENSG00000178199	brown	0.428881
ZCCHC2	zinc finger, CCHC domain containing 2	54877	ENSG00000141664	brown	0.0683284
ZDHHC21	zinc finger, DHHC-type containing 21	340481	ENSG00000175893	brown	0.0356618
ZEB1	zinc finger E-box binding homeobox 1	6935	ENSG00000148516	brown	0.216546
ZFAND5	zinc finger, AN1-type domain 5	7763	ENSG00000107372	brown	0.856024
ZFAND6	zinc finger, AN1-type domain 6	54469	ENSG00000086666	brown	0.0907887
ZFR	zinc finger RNA binding protein	51663	ENSG00000056097	brown	0.377167
ZFYVE16	zinc finger, FYVE domain containing 16	9765	ENSG00000039319	brown	0.759104
ZFYVE21	zinc finger, FYVE domain containing 21	79038	ENSG00000100711	brown	0.153987
ZMYND8	zinc finger, MYND-type containing 8	23613	ENSG00000101040	brown	0.661378
ZNF101	zinc finger protein 101	94039	ENSG00000181896	brown	0.108221
ZNF106	zinc finger protein 106	64397	ENSG00000103994	brown	0.00749041
ZNF148	zinc finger protein 148	7707	ENSG00000163848	brown	0.705516
ZNF160	zinc finger protein 160	90338	ENSG00000170949	brown	0.080631
ZNF207	zinc finger protein 207	7756	ENSG00000010244	brown	0.434516
ZNF24	zinc finger protein 24	7572	ENSG00000172466	brown	0.49481
ZNF274	zinc finger protein 274	10782	ENSG00000171606	brown	0.189482
ZNF292	zinc finger protein 292	23036	ENSG00000188994	brown	0.489352
ZNF350	zinc finger protein 350	59348	ENSG00000256683	brown	0.257881
ZNF438	zinc finger protein 438	220929	ENSG00000183621	brown	0.516407
ZNF493	zinc finger protein 493	284443	ENSG00000196268	brown	0.0374688
ZNF567	zinc finger protein 567	163081	ENSG00000189042	brown	0.554011
ZNF621	zinc finger protein 621	285268	ENSG00000172888	brown	0.874029
ZNF644	zinc finger protein 644	84146	ENSG00000122482	brown	0.800141
ZNF652	zinc finger protein 652	22834	ENSG00000198740	brown	0.634544
ZNF655	zinc finger protein 655	79027	ENSG00000197343	brown	0.171196
ZNF706	zinc finger protein 706	51123	ENSG00000120963	brown	0.633728
ZNF764	zinc finger protein 764	92595	ENSG00000169951	brown	0.0141099
ZNF765	zinc finger protein 765	91661	ENSG00000196417	brown	0.0460813
ZNF800	zinc finger protein 800	168850	ENSG00000048405	brown	0.437178
ZNF85	zinc finger protein 85	7639		brown	0.0216964
ZNF93	zinc finger protein 93	81931	ENSG00000184635	brown	0.30014
ZRANB2	zinc finger, RAN-binding domain containing 2	9406	ENSG00000132485	brown	0.355959
ZSCAN30	zinc finger and SCAN domain containing 30	100101467	ENSG00000186814	brown	0.107705
ZW10	zw10 kinetochore protein	9183	ENSG00000086827	brown	0.00684011
ZYG11B	zyg-11 family member B, cell cycle regulator	79699	ENSG00000162378	brown	0.848589

## Sheet: Supplementary Data 9
Data S9. Honeydew1 module gene list
geneSymbol	geneName	geneEntrezID	geneEnsembl	moduleColor	kWithin
AAED1	AhpC/TSA antioxidant enzyme domain containing 1	195827	ENSG00000158122	honeydew1	0.244685
AASDHPPT	aminoadipate-semialdehyde dehydrogenase-phosphopantetheinyl transferase	60496	ENSG00000149313	honeydew1	0.530191
ABHD16A	abhydrolase domain containing 16A	7920		honeydew1	0.0153288
ABHD2	abhydrolase domain containing 2	11057	ENSG00000140526	honeydew1	0.847785
ABHD4	abhydrolase domain containing 4	63874	ENSG00000100439	honeydew1	0.128426
ACTR2	ARP2 actin-related protein 2 homolog (yeast)	10097	ENSG00000138071	honeydew1	0.471698
ACTR3	ARP3 actin-related protein 3 homolog (yeast)	10096	ENSG00000115091	honeydew1	0.51767
ADD2	adducin 2 (beta)	119	ENSG00000075340	honeydew1	0.257356
AGGF1	angiogenic factor with G patch and FHA domains 1	55109	ENSG00000164252	honeydew1	0.190275
AGO1	argonaute RISC catalytic component 1	26523	ENSG00000092847	honeydew1	0.73771
AGO2	argonaute RISC catalytic component 2	27161	ENSG00000123908	honeydew1	0.580771
AGPAT3	1-acylglycerol-3-phosphate O-acyltransferase 3	56894	ENSG00000160216	honeydew1	0.0701507
AGRN	agrin	375790	ENSG00000188157	honeydew1	0.443543
AIP	aryl hydrocarbon receptor interacting protein	9049	ENSG00000110711	honeydew1	0.045576
AKAP13	A kinase (PRKA) anchor protein 13	11214	ENSG00000170776	honeydew1	0.558489
AKIRIN2	akirin 2	55122	ENSG00000135334	honeydew1	0.40461
ALKBH8	alkB, alkylation repair homolog 8 (E. coli)	91801	ENSG00000137760	honeydew1	0.195039
ALYREF	Aly/REF export factor	10189	ENSG00000183684	honeydew1	0.544276
AMBRA1	autophagy/beclin-1 regulator 1	55626	ENSG00000110497	honeydew1	0.33691
ANKRD11	ankyrin repeat domain 11	29123	ENSG00000167522	honeydew1	0.752797
AP5M1	adaptor-related protein complex 5, mu 1 subunit	55745	ENSG00000053770	honeydew1	0.628706
APH1A	APH1A gamma secretase subunit	51107	ENSG00000117362	honeydew1	0.631134
APOL2	apolipoprotein L, 2	23780	ENSG00000128335	honeydew1	0.386323
APOL3	apolipoprotein L, 3	80833	ENSG00000128284	honeydew1	0.484434
APOOL	apolipoprotein O-like	139322	ENSG00000155008	honeydew1	0.38275
APPBP2	amyloid beta precursor protein (cytoplasmic tail) binding protein 2	10513	ENSG00000062725	honeydew1	0.646151
AQR	aquarius intron-binding spliceosomal factor	9716	ENSG00000021776	honeydew1	0.27284
ARF3	ADP-ribosylation factor 3	377	ENSG00000134287	honeydew1	0.123163
ARHGAP17	Rho GTPase activating protein 17	55114	ENSG00000140750	honeydew1	0.081231
ARHGAP18	Rho GTPase activating protein 18	93663	ENSG00000146376	honeydew1	0.50822
ARHGAP9	Rho GTPase activating protein 9	64333	ENSG00000123329	honeydew1	0.236026
ARHGDIB	Rho GDP dissociation inhibitor (GDI) beta	397	ENSG00000111348	honeydew1	0.637431
ARHGEF11	Rho guanine nucleotide exchange factor (GEF) 11	9826	ENSG00000132694	honeydew1	0.14495
ARHGEF2	Rho/Rac guanine nucleotide exchange factor (GEF) 2	9181	ENSG00000116584	honeydew1	0.941114
ARIH1	ariadne RBR E3 ubiquitin protein ligase 1	25820	ENSG00000166233	honeydew1	0.0667359
[truncated: 482 more rows]

## Sheet: Supplementary Data 10
Data S10. Navajowhite2 module gene list
[truncated: 323 more rows]

[truncated: 6 more sheets: Supplementary Data 11, Supplementary Data 12, Supplementary Data 13, Supplementary Data 14, Supplementary Data 15, Supplementary Data 16]
